# Supplementary material for: The coordination of unprotonated peptide tertiary structure as a metric of pMHC–TCR functional avidity
Source: Data Brief. 2015 Sep 28;5:342–7. doi: 10.1016/j.dib.2015.09.009 (PMC4602356; doi:10.1016/j.dib.2015.09.009)
Supplement: Supplementary file 2 — Supplementary material [file mmc2.xls]

## Sheet: Total
Tax	0.014175	P6A	0.014444	V7R	0.014818	Y8A	0.012275	Tax	Tax	P6A	P6A	V7R	V7R	Y8A	Y8A
r	gTotal	r	gTotal	r	gTotal	r	gTotal	R(r)*dr	Σ R(r)*dr	R(r)*dr	Σ R(r)*dr	R(r)*dr	Σ R(r)*dr	R(r)*dr	Σ R(r)*dr	r	P6A Total	V7R Total	Y8A Total
0.1	0	0.1	0	0.1	0	0.1	0	0	0	0	0	0	0	0	0	0.1	0	0	0
0.2	0	0.2	0	0.2	0	0.2	0	0	0	0	0	0	0	0	0	0.2	0	0	0
0.3	0	0.3	0	0.3	0	0.3	0	0	0	0	0	0	0	0	0	0.3	0	0	0
0.4	0	0.4	0	0.4	0	0.4	0	0	0	0	0	0	0	0	0	0.4	0	0	0
0.5	0	0.5	0	0.5	0	0.5	0	0	0	0	0	0	0	0	0	0.5	0	0	0
0.6	0	0.6	0	0.6	0	0.6	0	0	0	0	0	0	0	0	0	0.6	0	0	0
0.7	0	0.7	0	0.7	0	0.7	0	0	0	0	0	0	0	0	0	0.7	0	0	0
0.8	0	0.8	0	0.8	0	0.8	0	0	0	0	0	0	0	0	0	0.8	0	0	0
0.9	0	0.9	0	0.9	0	0.9	0	0	0	0	0	0	0	0	0	0.9	0	0	0
1	0	1	0	1	0	1	0	0	0	0	0	0	0	0	0	1	0	0	0
1.1	0	1.1	0	1.1	0	1.1	0	0	0	0	0	0	0	0	0	1.1	0	0	0
1.2	10.1267	1.2	10.2026	1.2	9.20846	1.2	14.1494	0.0259755	0.0259755	0.0266669	0.0266669	0.0246916	0.0246916	0.0314292	0.0314292	1.2	0.000691398	-0.00128392	0.00545369
1.3	21.5717	1.3	24.3415	1.3	18.831	1.3	10.9603	0.0649388	0.0909143	0.0746673	0.101334	0.0592598	0.0839514	0.028572	0.0600012	1.3	0.01042	-0.00696287	-0.0309131
1.4	11.1601	1.4	6.74624	1.4	12.8543	1.4	18.9009	0.0389633	0.129878	0.0240002	0.125334	0.046914	0.130865	0.057144	0.117145	1.4	-0.00454308	0.000987882	-0.0127323
1.5	19.4433	1.5	19.5891	1.5	18.2696	1.5	23.0507	0.0779265	0.207804	0.0800007	0.205335	0.0765439	0.207409	0.0800016	0.197147	1.5	-0.00246888	-0.000394716	-0.0106573
1.6	0	1.6	0	1.6	0	1.6	2.17065	0	0.207804	0	0.205335	0	0.207409	0.0085716	0.205718	1.6	-0.00246888	-0.000394716	-0.00208568
1.7	0	1.7	0	1.7	0	1.7	0	0	0.207804	0	0.205335	0	0.207409	0	0.205718	1.7	-0.00246888	-0.000394716	-0.00208568
1.8	0	1.8	0	1.8	0	1.8	0	0	0.207804	0	0.205335	0	0.207409	0	0.205718	1.8	-0.00246888	-0.000394716	-0.00208568
1.9	0	1.9	0	1.9	0	1.9	0	0	0.207804	0	0.205335	0	0.207409	0	0.205718	1.9	-0.00246888	-0.000394716	-0.00208568
2	0	2	0	2	0	2	0	0	0.207804	0	0.205335	0	0.207409	0	0.205718	2	-0.00246888	-0.000394716	-0.00208568
2.1	0.330668	2.1	0	2.1	0	2.1	0	0.00259755	0.210402	0	0.205335	0	0.207409	0	0.205718	2.1	-0.00506643	-0.00299227	-0.00468323
2.2	2.41033	2.2	2.73195	2.2	3.28765	2.2	1.14811	0.0207804	0.231182	0.0240002	0.229335	0.0296299	0.237039	0.0085716	0.21429	2.2	-0.00184662	0.00585723	-0.016892
2.3	5.51322	2.3	5.27683	2.3	5.26397	2.3	3.50149	0.051951	0.283133	0.0506671	0.280002	0.0518523	0.288892	0.028572	0.242862	2.3	-0.00313052	0.00575855	-0.0402711
2.4	14.4306	2.4	14.5388	2.4	12.6616	2.4	12.8631	0.14806	0.431193	0.152001	0.432004	0.135804	0.424695	0.114288	0.35715	2.4	0.000810453	-0.0064981	-0.0740434
2.5	5.13303	2.5	4.70138	2.5	5.51624	2.5	10.3728	0.0571461	0.488339	0.0533338	0.485338	0.0641981	0.488893	0.100002	0.457152	2.5	-0.00300185	0.000553913	-0.0311876
2.6	1.07858	2.6	0.652003	2.6	1.3731	2.6	3.01408	0.0129878	0.501327	0.00800007	0.493338	0.0172841	0.506177	0.0314292	0.488581	2.6	-0.00798953	0.00485027	-0.0127461
2.7	3.60061	2.7	3.62761	2.7	2.91033	2.7	0.254087	0.0467559	0.548083	0.0480004	0.541338	0.0395065	0.545684	0.0028572	0.491438	2.7	-0.00674501	-0.0023991	-0.0566448
2.8	1.11601	2.8	1.12437	2.8	2.36789	2.8	3.78019	0.0155853	0.563668	0.0160001	0.557338	0.0345682	0.580252	0.0457152	0.537153	2.8	-0.00633018	0.0165838	-0.026515
2.9	1.38716	2.9	2.09633	2.9	1.26137	2.9	1.98224	0.0207804	0.584449	0.0320003	0.589339	0.0197533	0.600006	0.0257148	0.562868	2.9	0.0048897	0.0155567	-0.0215806
3	2.26838	3	1.79567	3	2.21003	3	1.23486	0.0363657	0.620815	0.0293336	0.618672	0.0370374	0.637043	0.0171432	0.580011	3	-0.00214241	0.0162284	-0.0408031
3.1	1.66917	3.1	2.29321	3.1	0.827899	3.1	2.31295	0.0285731	0.649388	0.0400004	0.658672	0.014815	0.651858	0.0342864	0.614298	3.1	0.00928489	0.00247025	-0.0350897
3.2	1.9937	3.2	1.7217	3.2	1.16545	3.2	2.53243	0.0363657	0.685753	0.0320003	0.690673	0.0222224	0.67408	0.0400008	0.654299	3.2	0.00491947	-0.011673	-0.0314547
3.3	1.60688	3.3	1.48402	3.3	1.33941	3.3	1.02055	0.0311706	0.716924	0.0293336	0.720006	0.0271607	0.701241	0.0171432	0.671442	3.3	0.00308246	-0.0156829	-0.0454821
3.4	1.38761	3.4	1.27092	3.4	1.6059	3.4	1.76256	0.0285731	0.745497	0.0266669	0.746673	0.0345682	0.735809	0.0314292	0.702871	3.4	0.0011763	-0.00968772	-0.0426259
3.5	1.66657	3.5	1.19933	3.5	1.51545	3.5	2.1169	0.0363657	0.781863	0.0266669	0.77334	0.0345682	0.770377	0.0400008	0.742872	3.5	-0.0085225	-0.0114852	-0.0389908
3.6	2.3629	3.6	2.15389	3.6	2.25096	3.6	2.57263	0.0545486	0.836411	0.0506671	0.824007	0.0543215	0.824699	0.0514296	0.794301	3.6	-0.0124039	-0.0117123	-0.0421098
3.7	1.70431	3.7	2.68295	3.7	1.74349	3.7	2.02954	0.0415608	0.877972	0.0666673	0.890675	0.0444449	0.869144	0.042858	0.837159	3.7	0.0127025	-0.00882823	-0.0408126
3.8	2.52467	3.8	2.23836	3.8	2.02025	3.8	3.33515	0.0649388	0.942911	0.0586672	0.949342	0.0543215	0.923465	0.0742872	0.911447	3.8	0.00643093	-0.0194455	-0.0314642
3.9	1.53399	3.9	1.4489	3.9	1.91798	3.9	1.21781	0.0415608	0.984472	0.0400004	0.989342	0.0543215	0.977787	0.028572	0.940019	3.9	0.00487048	-0.00668483	-0.044453
4	1.09369	4	0.73459	4	0.911638	4	0.347305	0.0311706	1.01564	0.0213335	1.01068	0.0271607	1.00495	0.0085716	0.94859	4	-0.0049666	-0.0106947	-0.067052
4.1	1.04099	4.1	0.786593	4.1	1.10436	4.1	1.76304	0.0311706	1.04681	0.0240002	1.03468	0.0345682	1.03952	0.0457152	0.994305	4.1	-0.012137	-0.00729707	-0.0525074
4.2	1.32267	4.2	1.49916	4.2	1.50342	4.2	0.945046	0.0415608	1.08837	0.0480004	1.08268	0.0493832	1.0889	0.0257148	1.02002	4.2	-0.00569738	0.000525292	-0.0683535
4.3	1.6562	4.3	1.58916	4.3	2.29489	4.3	2.20392	0.0545486	1.14292	0.0533338	1.13601	0.0790131	1.16791	0.0628584	1.08288	4.3	-0.00691213	0.0249898	-0.0600436
4.4	1.58178	4.4	1.44186	4.4	1.09588	4.4	1.72217	0.0545486	1.19747	0.0506671	1.18668	0.0395065	1.20742	0.0514296	1.13431	4.4	-0.0107936	0.00994778	-0.0631626
4.5	1.87232	4.5	1.52359	4.5	0.982236	4.5	2.19531	0.0675363	1.26501	0.0560005	1.24268	0.0370374	1.24446	0.0685728	1.20288	4.5	-0.0223294	-0.0205511	-0.0621261
4.6	0.964814	4.6	1.04148	4.6	1.56666	4.6	0.875374	0.0363657	1.30137	0.0400004	1.28268	0.061729	1.30618	0.028572	1.23145	4.6	-0.0186947	0.00481211	-0.0699198
4.7	1.45231	4.7	1.46319	4.7	1.62076	4.7	1.42548	0.0571461	1.35852	0.0586672	1.34135	0.0666673	1.37285	0.0485724	1.28003	4.7	-0.0171737	0.0143333	-0.0784936
4.8	1.13926	4.8	1.59416	4.8	1.38127	4.8	1.5275	0.0467559	1.40527	0.0666673	1.40801	0.0592598	1.43211	0.0542868	1.33431	4.8	0.00273768	0.0268372	-0.0709627
4.9	1.57911	4.9	1.46857	4.9	1.6016	4.9	2.00581	0.0675363	1.47281	0.0640006	1.47201	0.0716056	1.50372	0.0742872	1.4086	4.9	-0.000798061	0.0309065	-0.0642118
5	1.1666	5	1.05781	5	0.848652	5	1.48183	0.051951	1.52476	0.0480004	1.52001	0.0395065	1.54322	0.057144	1.46574	5	-0.00474864	0.018462	-0.0590188
5.1	1.06523	5.1	0.564852	5.1	1.32551	5.1	1.13943	0.0493535	1.57412	0.0266669	1.54668	0.0641981	1.60742	0.0457152	1.51146	5.1	-0.0274352	0.0333067	-0.0626571
5.2	0.808939	5.2	0.706337	5.2	1.07886	5.2	1.57554	0.0389633	1.61308	0.034667	1.58135	0.0543215	1.66174	0.0657156	1.57717	5.2	-0.0317315	0.0486649	-0.0359048
5.3	0.674874	5.3	1.15066	5.3	0.849709	5.3	0.923178	0.0337682	1.64685	0.0586672	1.64001	0.0444449	1.70619	0.0400008	1.61717	5.3	-0.00683245	0.0593416	-0.0296721
5.4	1.25021	5.4	0.806135	5.4	0.909478	5.4	0.825781	0.0649388	1.71179	0.042667	1.68268	0.0493832	1.75557	0.0371436	1.65432	5.4	-0.0291042	0.043786	-0.0574673
5.5	0.819511	5.5	0.388544	5.5	0.613694	5.5	1.10219	0.0441584	1.75594	0.0213335	1.70402	0.0345682	1.79014	0.0514296	1.70575	5.5	-0.051929	0.0341959	-0.0501961
5.6	0.790504	5.6	1.03068	5.6	1.22623	5.6	1.00411	0.0441584	1.8001	0.0586672	1.76268	0.0716056	1.86175	0.0485724	1.75432	5.6	-0.0374202	0.0616431	-0.045782
5.7	1.07719	5.7	0.633073	5.7	1.34683	5.7	0.969189	0.0623412	1.86244	0.0373337	1.80002	0.0814822	1.94323	0.0485724	1.80289	5.7	-0.0624277	0.0807841	-0.0595509
5.8	0.60688	5.8	1.09184	5.8	0.94603	5.8	0.991119	0.0363657	1.89881	0.0666673	1.86668	0.0592598	2.00249	0.0514296	1.85432	5.8	-0.0321262	0.103678	-0.044487
5.9	0.921615	5.9	0.928526	5.9	0.761861	5.9	0.74496	0.0571461	1.95596	0.0586672	1.92535	0.0493832	2.05187	0.0400008	1.89432	5.9	-0.0306051	0.0959153	-0.0616323
6	0.972165	6	1.06107	6	0.95768	6	1.23486	0.0623412	2.0183	0.0693339	1.99468	0.0641981	2.11607	0.0685728	1.9629	6	-0.0236124	0.0977722	-0.0554007
6.1	0.862172	6.1	0.868637	6.1	0.962174	6.1	0.746691	0.0571461	2.07544	0.0586672	2.05335	0.0666673	2.18274	0.042858	2.00575	6.1	-0.0220913	0.107293	-0.0696888
6.2	0.87252	6.2	0.573302	6.2	0.758907	6.2	1.15648	0.0597437	2.13519	0.0400004	2.09335	0.0543215	2.23706	0.0685728	2.07433	6.2	-0.0418346	0.101871	-0.0608597
6.3	0.918523	6.3	0.592262	6.3	0.835234	6.3	0.980048	0.0649388	2.20013	0.042667	2.13602	0.061729	2.29879	0.0600012	2.13433	6.3	-0.0641063	0.0986614	-0.0657973
6.4	0.712035	6.4	1.04019	6.4	0.679843	6.4	0.813995	0.051951	2.25208	0.077334	2.21335	0.0518523	2.35064	0.0514296	2.18576	6.4	-0.0387233	0.0985627	-0.0663187
6.5	0.828353	6.5	0.834564	6.5	0.721856	6.5	0.876824	0.0623412	2.31442	0.0640006	2.27735	0.0567906	2.40743	0.057144	2.2429	6.5	-0.0370639	0.0930122	-0.0715159
6.6	0.669535	6.6	0.404733	6.6	0.700147	6.6	0.595318	0.051951	2.36637	0.0320003	2.30935	0.0567906	2.46422	0.0400008	2.2829	6.6	-0.0570147	0.0978518	-0.0834662
6.7	0.682183	6.7	0.785483	6.7	0.797561	6.7	0.783995	0.0545486	2.42092	0.0640006	2.37335	0.0666673	2.53089	0.0542868	2.33719	6.7	-0.0475627	0.109971	-0.0837279
6.8	0.725339	6.8	0.571913	6.8	0.975013	6.8	0.44064	0.0597437	2.48066	0.0480004	2.42135	0.0839514	2.61484	0.0314292	2.36862	6.8	-0.0593059	0.134178	-0.112042
6.9	0.581951	6.9	0.586314	6.9	0.50133	6.9	0.77811	0.0493535	2.53001	0.0506671	2.47202	0.0444449	2.65928	0.057144	2.42576	6.9	-0.0579922	0.12927	-0.104252
7	0.535683	7	0.389783	7	0.67654	7	0.60483	0.0467559	2.57677	0.034667	2.50669	0.061729	2.72101	0.0457152	2.47148	7	-0.0700812	0.144243	-0.105293
7.1	0.462844	7.1	0.437169	7.1	0.473484	7.1	0.624657	0.0415608	2.61833	0.0400004	2.54669	0.0444449	2.76546	0.0485724	2.52005	7.1	-0.0716416	0.147127	-0.098281
7.2	0.450076	7.2	0.595154	7.2	0.562739	7.2	0.571695	0.0415608	2.65989	0.0560005	2.60269	0.0543215	2.81978	0.0457152	2.56576	7.2	-0.0572019	0.159887	-0.0941266
7.3	0.62938	7.3	0.441113	7.3	0.398129	7.3	0.52138	0.0597437	2.71964	0.042667	2.64536	0.0395065	2.85929	0.042858	2.60862	7.3	-0.0742785	0.13965	-0.111012
7.4	0.159779	7.4	0.160977	7.4	0.944388	7.4	0.473559	0.0155853	2.73522	0.0160001	2.66136	0.0962972	2.95558	0.0400008	2.64862	7.4	-0.0738637	0.220362	-0.0865968
				7.5	0.70721	7.5	0.329296
				7.6	0.596892	7.6	0.577237
				7.7	0.514394	7.7	0.5311
				7.8	0.283337	7.8	0.395789

## Sheet: C-C
Tax	0.014175	P6A	0.014444	V7R	0.014818	Y8A	0.012275	Tax	Tax	P6A	P6A	V7R	V7R	Y8A	Y8A
r	gC-C	r	gC-C	r	gC-C	r	gC-C	R(r)*dr	Σ R(r)*dr	R(r)*dr	Σ R(r)*dr	R(r)*dr	Σ R(r)*dr	R(r)*dr	Σ R(r)*dr	r	P6A C-C	V7R C-C	Y8A C-C
0.1	0	0.1	0	0.1	0	0.1	0	0	0	0	0	0	0	0	0	0.1	0	0	0
0.2	0	0.2	0	0.2	0	0.2	0	0	0	0	0	0	0	0	0	0.2	0	0	0
0.3	0	0.3	0	0.3	0	0.3	0	0	0	0	0	0	0	0	0	0.3	0	0	0
0.4	0	0.4	0	0.4	0	0.4	0	0	0	0	0	0	0	0	0	0.4	0	0	0
0.5	0	0.5	0	0.5	0	0.5	0	0	0	0	0	0	0	0	0	0.5	0	0	0
0.6	0	0.6	0	0.6	0	0.6	0	0	0	0	0	0	0	0	0	0.6	0	0	0
0.7	0	0.7	0	0.7	0	0.7	0	0	0	0	0	0	0	0	0	0.7	0	0	0
0.8	0	0.8	0	0.8	0	0.8	0	0	0	0	0	0	0	0	0	0.8	0	0	0
0.9	0	0.9	0	0.9	0	0.9	0	0	0	0	0	0	0	0	0	0.9	0	0	0
1	0	1	0	1	0	1	0	0	0	0	0	0	0	0	0	1	0	0	0
1.1	0	1.1	0	1.1	0	1.1	0	0	0	0	0	0	0	0	0	1.1	0	0	0
1.2	0	1.2	0	1.2	0	1.2	0	0	0	0	0	0	0	0	0	1.2	0	0	0
1.3	0	1.3	0	1.3	0	1.3	0	0	0	0	0	0	0	0	0	1.3	0	0	0
1.4	13.3921	1.4	13.4925	1.4	12.1777	1.4	9.45046	0.0467559	0.0467559	0.0480004	0.0480004	0.0444449	0.0444449	0.028572	0.028572	1.4	0.00124452	-0.00231105	-0.0181839
1.5	19.4433	1.5	19.5891	1.5	16.5016	1.5	5.76268	0.0779265	0.124682	0.0800007	0.128001	0.0691364	0.113581	0.0200004	0.0485724	1.5	0.00331871	-0.0111011	-0.07611
1.6	1.13926	1.6	0	1.6	2.0719	1.6	18.8123	0.0051951	0.129878	0	0.128001	0.00987663	0.123458	0.0742872	0.12286	1.6	-0.00187639	-0.00641959	-0.00701795
1.7	0	1.7	0	1.7	0	1.7	0	0	0.129878	0	0.128001	0	0.123458	0	0.12286	1.7	-0.00187639	-0.00641959	-0.00701795
1.8	0	1.8	0	1.8	0	1.8	0	0	0.129878	0	0.128001	0	0.123458	0	0.12286	1.8	-0.00187639	-0.00641959	-0.00701795
1.9	0	1.9	0	1.9	0	1.9	0	0	0.129878	0	0.128001	0	0.123458	0	0.12286	1.9	-0.00187639	-0.00641959	-0.00701795
2	0	2	0	2	0	2	0	0	0.129878	0	0.128001	0	0.123458	0	0.12286	2	-0.00187639	-0.00641959	-0.00701795
2.1	0	2.1	0	2.1	0	2.1	0	0	0.129878	0	0.128001	0	0.123458	0	0.12286	2.1	-0.00187639	-0.00641959	-0.00701795
2.2	0	2.2	0	2.2	0	2.2	0	0	0.129878	0	0.128001	0	0.123458	0	0.12286	2.2	-0.00187639	-0.00641959	-0.00701795
2.3	0.275661	2.3	0	2.3	0.250665	2.3	0	0.00259755	0.132475	0	0.128001	0.00246916	0.125927	0	0.12286	2.3	-0.00447394	-0.00654799	-0.0096155
2.4	6.58236	2.4	6.12159	2.4	5.9855	2.4	1.92947	0.0675363	0.200011	0.0640006	0.192002	0.0641981	0.190125	0.0171432	0.140003	2.4	-0.00800968	-0.00988617	-0.0600086
2.5	6.76627	2.5	6.817	2.5	6.15272	2.5	5.63096	0.075329	0.27534	0.077334	0.269336	0.0716056	0.261731	0.0542868	0.19429	2.5	-0.00600463	-0.0136095	-0.0810508
2.6	0.862868	2.6	0.869338	2.6	0.980783	2.6	6.30217	0.0103902	0.285731	0.0106668	0.280002	0.0123458	0.274077	0.0657156	0.260005	2.6	-0.00572807	-0.0116539	-0.0257254
2.7	0.200034	2.7	0	2.7	0	2.7	1.01635	0.00259755	0.288328	0	0.280002	0	0.274077	0.0114288	0.271434	2.7	-0.00832562	-0.0142515	-0.0168942
2.8	1.67401	2.8	1.68656	2.8	1.52221	2.8	0.945046	0.023378	0.311706	0.0240002	0.304003	0.0222224	0.296299	0.0114288	0.282863	2.8	-0.00770336	-0.015407	-0.0288433
2.9	0	2.9	0.349389	2.9	0.315343	2.9	0.440497	0	0.311706	0.00533338	0.309336	0.00493832	0.301237	0.0057144	0.288577	2.9	-0.00236998	-0.0104687	-0.0231289
3	1.13419	3	0.652969	3	1.03135	3	0.20581	0.0181829	0.329889	0.0106668	0.320003	0.0172841	0.318521	0.0028572	0.291434	3	-0.00988607	-0.0113675	-0.0384546
3.1	0.455228	3.1	0.611522	3.1	0.551933	3.1	0.963731	0.00779265	0.337682	0.0106668	0.33067	0.00987663	0.328398	0.014286	0.30572	3.1	-0.00701196	-0.00928347	-0.0319612
3.2	0.854441	3.2	0.860848	3.2	0.388482	3.2	0.904439	0.0155853	0.353267	0.0160001	0.34667	0.00740748	0.335806	0.014286	0.320006	3.2	-0.00659712	-0.0174613	-0.0332605
3.3	0.401721	3.3	0.404733	3.3	0.121765	3.3	0.510273	0.00779265	0.361059	0.00800007	0.35467	0.00246916	0.338275	0.0085716	0.328578	3.3	-0.0063897	-0.0227848	-0.0324816
3.4	0.504584	3.4	0.254184	3.4	0.573537	3.4	0.320466	0.0103902	0.37145	0.00533338	0.360003	0.0123458	0.35062	0.0057144	0.334292	3.4	-0.0114465	-0.0208292	-0.0371574
3.5	0.357122	3.5	0.239866	3.5	0.324739	3.5	1.05845	0.00779265	0.379242	0.00533338	0.365337	0.00740748	0.358028	0.0200004	0.354293	3.5	-0.0139058	-0.0212144	-0.0249496
3.6	0.450076	3.6	0.340088	3.6	0.613897	3.6	0	0.0103902	0.389633	0.00800007	0.373337	0.014815	0.372843	0	0.354293	3.6	-0.0162959	-0.0167896	-0.0353398
3.7	0.639115	3.7	0.751225	3.7	0.871743	3.7	0.811815	0.0155853	0.405218	0.0186668	0.392003	0.0222224	0.395065	0.0171432	0.371436	3.7	-0.0132144	-0.0101525	-0.0337819
3.8	1.61579	3.8	1.93313	3.8	1.5611	3.8	1.0262	0.0415608	0.446779	0.0506671	0.442671	0.0419757	0.437041	0.0228576	0.394293	3.8	-0.00410809	-0.00973761	-0.0524852
3.9	1.15049	3.9	0.772745	3.9	0.523084	3.9	1.46137	0.0311706	0.477949	0.0213335	0.464004	0.014815	0.451856	0.0342864	0.42858	3.9	-0.0139452	-0.0260933	-0.0493694
4	0.0911404	4	0.459119	4	0.497257	4	0.463073	0.00259755	0.480547	0.0133335	0.477338	0.014815	0.466671	0.0114288	0.440009	4	-0.00320927	-0.0138759	-0.0405381
4.1	0.346995	4.1	0	4.1	0.157765	4.1	0.22038	0.0103902	0.490937	0	0.477338	0.00493832	0.471609	0.0057144	0.445723	4.1	-0.0135995	-0.0193277	-0.0452139
4.2	0.165334	4.2	0.166574	4.2	0.300684	4.2	0.315015	0.0051951	0.496132	0.00533338	0.482671	0.00987663	0.481486	0.0085716	0.454295	4.2	-0.0134612	-0.0146462	-0.0418374
4.3	0.552067	4.3	0.874039	4.3	0.860585	4.3	0.50089	0.0181829	0.514315	0.0293336	0.512005	0.0296299	0.511116	0.014286	0.468581	4.3	-0.00231045	-0.00319916	-0.0457343
4.4	1.12984	4.4	1.13831	4.4	0.547941	4.4	0.669733	0.0389633	0.553278	0.0400004	0.552005	0.0197533	0.530869	0.0200004	0.488581	4.4	-0.00127335	-0.0224092	-0.0646971
4.5	1.00817	4.5	0.725521	4.5	0.392894	4.5	0.914711	0.0363657	0.589644	0.0266669	0.578672	0.014815	0.545684	0.028572	0.517153	4.5	-0.0109722	-0.0439599	-0.0724909
4.6	0.758068	4.6	0.277728	4.6	0.814662	4.6	0.787836	0.0285731	0.618217	0.0106668	0.589339	0.0320991	0.577783	0.0257148	0.542868	4.6	-0.0288784	-0.0404339	-0.0753491
4.7	0.396083	4.7	0.731597	4.7	0.840392	4.7	0.754668	0.0155853	0.633802	0.0293336	0.618672	0.0345682	0.612351	0.0257148	0.568583	4.7	-0.0151302	-0.021451	-0.0652196
4.8	0.759504	4.8	0.892731	4.8	0.575529	4.8	0.643157	0.0311706	0.664973	0.0373337	0.656006	0.0246916	0.637043	0.0228576	0.59144	4.8	-0.0089671	-0.02793	-0.0735326
4.9	0.72882	4.9	0.734284	4.9	0.773188	4.9	1.08005	0.0311706	0.696143	0.0320003	0.688006	0.0345682	0.671611	0.0400008	0.631441	4.9	-0.00813742	-0.0245324	-0.0647025
5	0.816618	5	0.763974	5	0.689529	5	0.8891	0.0363657	0.732509	0.034667	0.722673	0.0320991	0.70371	0.0342864	0.665727	5	-0.00983616	-0.028799	-0.0667818
5.1	0.672778	5.1	0.395397	5.1	0.407849	5.1	0.427287	0.0311706	0.76368	0.0186668	0.74134	0.0197533	0.723463	0.0171432	0.682871	5.1	-0.0223399	-0.0402164	-0.0808092
5.2	0.323575	5.2	0.489002	5.2	0.833665	5.2	0.616517	0.0155853	0.779265	0.0240002	0.76534	0.0419757	0.765439	0.0257148	0.708585	5.2	-0.013925	-0.013826	-0.0706797
5.3	0.363394	5.3	0.418421	5.3	0.424855	5.3	0.659413	0.0181829	0.797448	0.0213335	0.786674	0.0222224	0.787662	0.028572	0.737157	5.3	-0.0107743	-0.0097864	-0.0602905
5.4	0.600102	5.4	0.352684	5.4	0.454739	5.4	0.38113	0.0311706	0.828619	0.0186668	0.80534	0.0246916	0.812353	0.0171432	0.754301	5.4	-0.0232781	-0.0162654	-0.074318
5.5	0.337446	5.5	0.24284	5.5	0.306847	5.5	0.551095	0.0181829	0.846801	0.0133335	0.818674	0.0172841	0.829637	0.0257148	0.780015	5.5	-0.0281275	-0.0171642	-0.066786
5.6	0.372002	5.6	0.374791	5.6	0.422837	5.6	0.590654	0.0207804	0.867582	0.0213335	0.840007	0.0246916	0.854329	0.028572	0.808587	5.6	-0.0275744	-0.013253	-0.0589944
5.7	0.493712	5.7	0.271317	5.7	0.530571	5.7	0.5131	0.0285731	0.896155	0.0160001	0.856008	0.0320991	0.886428	0.0257148	0.834302	5.7	-0.0401473	-0.00972698	-0.0618527
5.8	0.520183	5.8	0.349389	5.8	0.512433	5.8	0.605684	0.0311706	0.927325	0.0213335	0.877341	0.0320991	0.918527	0.0314292	0.865731	5.8	-0.0499844	-0.00879852	-0.0615941
5.9	0.335133	5.9	0.464263	5.9	0.495209	5.9	0.425692	0.0207804	0.948106	0.0293336	0.906675	0.0320991	0.950626	0.0228576	0.888589	5.9	-0.0414312	0.00252014	-0.0595169
6	0.283548	6	0.408106	6	0.331505	6	0.463073	0.0181829	0.966289	0.0266669	0.933342	0.0222224	0.972848	0.0257148	0.914304	6	-0.0329472	0.00655971	-0.051985
6.1	0.509465	6.1	0.315868	6.1	0.142544	6.1	0.199118	0.0337682	1.00006	0.0213335	0.954675	0.00987663	0.982725	0.0114288	0.925733	6.1	-0.0453818	-0.0173318	-0.0743243
6.2	0.493164	6.2	0.573302	6.2	0.448445	6.2	0.674612	0.0337682	1.03383	0.0400004	0.994675	0.0320991	1.01482	0.0400008	0.965733	6.2	-0.0391496	-0.0190009	-0.0680917
6.3	0.477632	6.3	0.333148	6.3	0.367503	6.3	0.513358	0.0337682	1.06759	0.0240002	1.01868	0.0271607	1.04198	0.0314292	0.997163	6.3	-0.0489175	-0.0256083	-0.0704307
6.4	0.284814	6.4	0.394555	6.4	0.291361	6.4	0.542663	0.0207804	1.08837	0.0293336	1.04801	0.0222224	1.06421	0.0342864	1.03145	6.4	-0.0403643	-0.0241663	-0.0569247
6.5	0.448691	6.5	0.382509	6.5	0.564931	6.5	0.35073	0.0337682	1.12214	0.0293336	1.07734	0.0444449	1.10865	0.0228576	1.05431	6.5	-0.0447989	-0.0134896	-0.0678352
6.6	0.535628	6.6	0.371005	6.6	0.365294	6.6	0.297659	0.0415608	1.1637	0.0293336	1.10668	0.0296299	1.13828	0.0200004	1.07431	6.6	-0.0570261	-0.0254205	-0.0893956
6.7	0.292364	6.7	0.229099	6.7	0.384011	6.7	0.371366	0.023378	1.18708	0.0186668	1.12534	0.0320991	1.17038	0.0257148	1.10002	6.7	-0.0617372	-0.0166994	-0.0870588
6.8	0.53612	6.8	0.444821	6.8	0.573537	6.8	0.400582	0.0441584	1.23124	0.0373337	1.16268	0.0493832	1.21976	0.028572	1.12859	6.8	-0.0685619	-0.0114746	-0.102645
6.9	0.153145	6.9	0.216011	6.9	0.417775	6.9	0.350149	0.0129878	1.24423	0.0186668	1.18134	0.0370374	1.2568	0.0257148	1.15431	6.9	-0.0628829	0.012575	-0.0899181
7	0.327362	7	0.419766	7	0.297678	7	0.529226	0.0285731	1.2728	0.0373337	1.21868	0.0271607	1.28396	0.0400008	1.19431	7	-0.0541223	0.0111627	-0.0784904
7.1	0.347133	7.1	0.174868	7.1	0.236742	7.1	0.257212	0.0311706	1.30397	0.0160001	1.23468	0.0222224	1.30618	0.0200004	1.21431	7.1	-0.0692927	0.00221456	-0.0896606
7.2	0.309427	7.2	0.340088	7.2	0.383686	7.2	0.285847	0.0285731	1.33254	0.0320003	1.26668	0.0370374	1.34322	0.0228576	1.23717	7.2	-0.0658655	0.0106789	-0.095376
7.3	0.328372	7.3	0.303265	7.3	0.223948	7.3	0.347587	0.0311706	1.36371	0.0293336	1.29601	0.0222224	1.36544	0.028572	1.26574	7.3	-0.0677025	0.0017307	-0.0979747
7.4	0.213038	7.4	0.160977	7.4	0.339011	7.4	0.304431	0.0207804	1.38449	0.0160001	1.31201	0.0345682	1.40001	0.0257148	1.29145	7.4	-0.0724828	0.0155185	-0.0930403
				7.5	0.235737	7.5	0.296367
				7.6	0.505062	7.6	0.288619
				7.7	0.335474	7.7	0.24993
				7.8	0.239747	7.8	0.274008

## Sheet: C-N
Tax	0.014175	P6A	0.014444	V7R	0.014818	Y8A	0.012275	Tax	Tax	P6A	P6A	V7R	V7R	Y8A	Y8A
r	gC-N	r	gC-N	r	gC-N	r	gC-N	R(r)*dr	Σ R(r)*dr	R(r)*dr	Σ R(r)*dr	R(r)*dr	Σ R(r)*dr	R(r)*dr	Σ R(r)*dr	r	P6A C-N	V7R C-N	Y8A C-N
0.1	0	0.1	0	0.1	0	0.1	0	0	0	0	0	0	0	0	0	0.1	0	0	0
0.2	0	0.2	0	0.2	0	0.2	0	0	0	0	0	0	0	0	0	0.2	0	0	0
0.3	0	0.3	0	0.3	0	0.3	0	0	0	0	0	0	0	0	0	0.3	0	0	0
0.4	0	0.4	0	0.4	0	0.4	0	0	0	0	0	0	0	0	0	0.4	0	0	0
0.5	0	0.5	0	0.5	0	0.5	0	0	0	0	0	0	0	0	0	0.5	0	0	0
0.6	0	0.6	0	0.6	0	0.6	0	0	0	0	0	0	0	0	0	0.6	0	0	0
0.7	0	0.7	0	0.7	0	0.7	0	0	0	0	0	0	0	0	0	0.7	0	0	0
0.8	0	0.8	0	0.8	0	0.8	0	0	0	0	0	0	0	0	0	0.8	0	0	0
0.9	0	0.9	0	0.9	0	0.9	0	0	0	0	0	0	0	0	0	0.9	0	0	0
1	0	1	0	1	0	1	0	0	0	0	0	0	0	0	0	1	0	0	0
1.1	0	1.1	0	1.1	0	1.1	0	0	0	0	0	0	0	0	0	1.1	0	0	0
1.2	0	1.2	0	1.2	0	1.2	0	0	0	0	0	0	0	0	0	1.2	0	0	0
1.3	5.17721	1.3	5.21603	1.3	7.06164	1.3	0	0.0155853	0.0155853	0.0160001	0.0160001	0.0222224	0.0222224	0	0	1.3	0.000414839	0.00663712	-0.0155853
1.4	0.744003	1.4	0	1.4	0	1.4	7.56037	0.00259755	0.0181829	0	0.0160001	0	0.0222224	0.0228576	0.0228576	1.4	-0.00218271	0.00403957	0.00467474
1.5	1.29622	1.5	0	1.5	0.589341	1.5	8.2324	0.0051951	0.023378	0	0.0160001	0.00246916	0.0246916	0.028572	0.0514296	1.5	-0.00737781	0.00131363	0.0280516
1.6	0	1.6	0	1.6	0	1.6	0	0	0.023378	0	0.0160001	0	0.0246916	0	0.0514296	1.6	-0.00737781	0.00131363	0.0280516
1.7	0	1.7	0	1.7	0	1.7	0	0	0.023378	0	0.0160001	0	0.0246916	0	0.0514296	1.7	-0.00737781	0.00131363	0.0280516
1.8	0	1.8	0	1.8	0	1.8	0	0	0.023378	0	0.0160001	0	0.0246916	0	0.0514296	1.8	-0.00737781	0.00131363	0.0280516
1.9	0	1.9	0	1.9	0	1.9	0	0	0.023378	0	0.0160001	0	0.0246916	0	0.0514296	1.9	-0.00737781	0.00131363	0.0280516
2	0	2	0	2	0	2	0	0	0.023378	0	0.0160001	0	0.0246916	0	0.0514296	2	-0.00737781	0.00131363	0.0280516
2.1	0	2.1	0	2.1	0	2.1	0	0	0.023378	0	0.0160001	0	0.0246916	0	0.0514296	2.1	-0.00737781	0.00131363	0.0280516
2.2	0	2.2	0	2.2	0	2.2	0	0	0.023378	0	0.0160001	0	0.0246916	0	0.0514296	2.2	-0.00737781	0.00131363	0.0280516
2.3	0.551322	2.3	0	2.3	0	2.3	0	0.0051951	0.0285731	0	0.0160001	0	0.0246916	0	0.0514296	2.3	-0.0125729	-0.00388147	0.0228565
2.4	1.26584	2.4	1.5304	2.4	1.38127	2.4	0.964735	0.0129878	0.0415608	0.0160001	0.0320003	0.014815	0.0395065	0.0085716	0.0600012	2.4	-0.00956052	-0.00205427	0.0184404
2.5	0.933278	2.5	0.235069	2.5	0.212163	2.5	5.3346	0.0103902	0.051951	0.00266669	0.034667	0.00246916	0.0419757	0.0514296	0.111431	2.5	-0.017284	-0.00997531	0.0594798
2.6	0	2.6	0	2.6	0	2.6	1.37004	0	0.051951	0	0.034667	0	0.0419757	0.014286	0.125717	2.6	-0.017284	-0.00997531	0.0737658
2.7	0	2.7	0	2.7	0	2.7	0	0	0.051951	0	0.034667	0	0.0419757	0	0.125717	2.7	-0.017284	-0.00997531	0.0737658
2.8	0	2.8	0	2.8	0.169135	2.8	0	0	0.051951	0	0.034667	0.00246916	0.0444449	0	0.125717	2.8	-0.017284	-0.00750615	0.0737658
2.9	0	2.9	0.174694	2.9	0	2.9	0	0	0.051951	0.00266669	0.0373337	0	0.0444449	0	0.125717	2.9	-0.0146173	-0.00750615	0.0737658
3	0	3	0.163242	3	0.147335	3	0.41162	0	0.051951	0.00266669	0.0400004	0.00246916	0.046914	0.0057144	0.131431	3	-0.0119507	-0.005037	0.0794802
3.1	0.303485	3.1	0.15288	3.1	0.137983	3.1	0.385492	0.0051951	0.0571461	0.00266669	0.042667	0.00246916	0.0493832	0.0057144	0.137146	3.1	-0.0144791	-0.00776294	0.0799995
3.2	0.284814	3.2	0.286949	3.2	0	3.2	0.361776	0.0051951	0.0623412	0.00533338	0.0480004	0	0.0493832	0.0057144	0.14286	3.2	-0.0143408	-0.012958	0.0805188
3.3	0.535628	3.3	0.134911	3.3	0.121765	3.3	0.510273	0.0103902	0.0727314	0.00266669	0.0506671	0.00246916	0.0518523	0.0085716	0.151432	3.3	-0.0220643	-0.0208791	0.0787002
3.4	0.252292	3.4	0	3.4	0.229415	3.4	0.480698	0.0051951	0.0779265	0	0.0506671	0.00493832	0.0567906	0.0085716	0.160003	3.4	-0.0272594	-0.0211359	0.0820766
3.5	0	3.5	0.119933	3.5	0.432986	3.5	0.151207	0	0.0779265	0.00266669	0.0533338	0.00987663	0.0666673	0.0028572	0.16286	3.5	-0.0245927	-0.0112592	0.0849338
3.6	0.225038	3.6	0.113363	3.6	0	3.6	0.571695	0.0051951	0.0831216	0.00266669	0.0560005	0	0.0666673	0.0114288	0.174289	3.6	-0.0271211	-0.0164543	0.0911675
3.7	0	3.7	0.321953	3.7	0.484302	3.7	0	0	0.0831216	0.00800007	0.0640006	0.0123458	0.0790131	0	0.174289	3.7	-0.019121	-0.00410854	0.0911675
3.8	0.504933	3.8	0.406975	3.8	0	3.8	0.128275	0.0129878	0.0961094	0.0106668	0.0746673	0	0.0790131	0.0028572	0.177146	3.8	-0.021442	-0.0170963	0.081037
3.9	0	3.9	0.289779	3.9	0	3.9	0.365343	0	0.0961094	0.00800007	0.0826674	0	0.0790131	0.0085716	0.185718	3.9	-0.013442	-0.0170963	0.0896086
4	0.455702	4	0.367295	4	0.414381	4	0.347305	0.0129878	0.109097	0.0106668	0.0933342	0.0123458	0.0913589	0.0085716	0.19429	4	-0.015763	-0.0177383	0.0851924
4.1	0.346995	4.1	0.0873992	4.1	0.157765	4.1	0.550949	0.0103902	0.119487	0.00266669	0.0960008	0.00493832	0.0962972	0.014286	0.208576	4.1	-0.0234865	-0.0231901	0.0890882
4.2	0.248001	4.2	0.166574	4.2	0.150342	4.2	0.21001	0.00779265	0.12728	0.00533338	0.101334	0.00493832	0.101235	0.0057144	0.21429	4.2	-0.0259457	-0.0260445	0.08701
4.3	0.2366	4.3	0	4.3	0.286862	4.3	0.50089	0.00779265	0.135073	0	0.101334	0.00987663	0.111112	0.014286	0.228576	4.3	-0.0337384	-0.0239605	0.0935033
4.4	0	4.4	0.0758874	4.4	0.205478	4.4	0.478381	0	0.135073	0.00266669	0.104001	0.00740748	0.11852	0.014286	0.242862	4.4	-0.0310717	-0.016553	0.107789
4.5	0.0720122	4.5	0.217656	4.5	0	4.5	0.0914711	0.00259755	0.13767	0.00800007	0.112001	0	0.11852	0.0028572	0.245719	4.5	-0.0256692	-0.0191506	0.108049
4.6	0.275661	4.6	0.069432	4.6	0.187999	4.6	0.787836	0.0103902	0.14806	0.00266669	0.114668	0.00740748	0.125927	0.0257148	0.271434	4.6	-0.0333927	-0.0221333	0.123374
4.7	0.132028	4.7	0.199527	4.7	0.060028	4.7	0.083852	0.0051951	0.153255	0.00800007	0.122668	0.00246916	0.128396	0.0028572	0.274291	4.7	-0.0305877	-0.0248592	0.121036
4.8	0.253168	4.8	0.318833	4.8	0.172659	4.8	0.482367	0.0103902	0.163646	0.0133335	0.136001	0.00740748	0.135804	0.0171432	0.291434	4.8	-0.0276445	-0.027842	0.127789
4.9	0.24294	4.9	0.122381	4.9	0.165683	4.9	0.0771466	0.0103902	0.174036	0.00533338	0.141335	0.00740748	0.143211	0.0028572	0.294292	4.9	-0.0327013	-0.0308247	0.120256
5	0.0583299	5	0.176302	5	0.106081	5	0.518641	0.00259755	0.176633	0.00800007	0.149335	0.00493832	0.14815	0.0200004	0.314292	5	-0.0272988	-0.0284839	0.137658
5.1	0.168195	5.1	0	5.1	0.101962	5.1	0.712146	0.00779265	0.184426	0	0.149335	0.00493832	0.153088	0.028572	0.342864	5.1	-0.0350914	-0.0313382	0.158438
5.2	0	5.2	0	5.2	0.0490391	5.2	0.137004	0	0.184426	0	0.149335	0.00246916	0.155557	0.0057144	0.348578	5.2	-0.0350914	-0.0288691	0.164152
5.3	0.0519134	5.3	0	5.3	0.0472061	5.3	0	0.00259755	0.187024	0	0.149335	0.00246916	0.158026	0	0.348578	5.3	-0.037689	-0.0289975	0.161555
5.4	0	5.4	0.302301	5.4	0.0909478	5.4	0.190565	0	0.187024	0.0160001	0.165335	0.00493832	0.162964	0.0085716	0.35715	5.4	-0.0216888	-0.0240592	0.170126
5.5	0.192826	5.5	0	5.5	0.175341	5.5	0.244931	0.0103902	0.197414	0	0.165335	0.00987663	0.172841	0.0114288	0.368579	5.5	-0.032079	-0.0245727	0.171165
5.6	0.186001	5.6	0.140547	5.6	0.0845675	5.6	0.236262	0.0103902	0.207804	0.00800007	0.173335	0.00493832	0.177779	0.0114288	0.380007	5.6	-0.0344692	-0.0300246	0.172203
5.7	0.179532	5.7	0.180878	5.7	0.0408131	5.7	0.342067	0.0103902	0.218194	0.0106668	0.184002	0.00246916	0.180249	0.0171432	0.397151	5.7	-0.0341926	-0.0379457	0.178956
5.8	0.0433486	5.8	0.0436736	5.8	0.0788358	5.8	0.0550622	0.00259755	0.220792	0.00266669	0.186668	0.00493832	0.185187	0.0028572	0.400008	5.8	-0.0341235	-0.0356049	0.179216
5.9	0.125675	5.9	0.0844114	5.9	0.0761861	5.9	0.106423	0.00779265	0.228584	0.00533338	0.192002	0.00493832	0.190125	0.0057144	0.405722	5.9	-0.0365827	-0.0384592	0.177138
6	0.0810137	6	0.0816211	6	0.110502	6	0.20581	0.0051951	0.23378	0.00533338	0.197335	0.00740748	0.197533	0.0114288	0.417151	6	-0.0364445	-0.0362469	0.183372
6.1	0.0391896	6.1	0.11845	6.1	0.106908	6.1	0.448014	0.00259755	0.236377	0.00800007	0.205335	0.00740748	0.20494	0.0257148	0.442866	6.1	-0.0310419	-0.0314369	0.206489
6.2	0	6.2	0.0382201	6.2	0.0689916	6.2	0.192746	0	0.236377	0.00266669	0.208002	0.00493832	0.209878	0.0114288	0.454295	6.2	-0.0283752	-0.0264986	0.217918
6.3	0.0367409	6.3	0	6.3	0.100228	6.3	0.140007	0.00259755	0.238975	0	0.208002	0.00740748	0.217286	0.0085716	0.462866	6.3	-0.0309728	-0.0216887	0.223892
6.4	0	6.4	0.107606	6.4	0	6.4	0	0	0.238975	0.00800007	0.216002	0	0.217286	0	0.462866	6.4	-0.0229727	-0.0216887	0.223892
6.5	0.0690294	6.5	0.069547	6.5	0.031385	6.5	0.0876824	0.0051951	0.24417	0.00533338	0.221335	0.00246916	0.219755	0.0057144	0.468581	6.5	-0.0228344	-0.0244146	0.224411
6.6	0	6.6	0.168639	6.6	0.0304412	6.6	0.170091	0	0.24417	0.0133335	0.234669	0.00246916	0.222224	0.0114288	0.480009	6.6	-0.009501	-0.0219455	0.23584
6.7	0.0649698	6.7	0.0654569	6.7	0.0590786	6.7	0.123789	0.0051951	0.249365	0.00533338	0.240002	0.00493832	0.227163	0.0085716	0.488581	6.7	-0.00936272	-0.0222023	0.239216
6.8	0.0315365	6.8	0	6.8	0.143384	6.8	0	0.00259755	0.251962	0	0.240002	0.0123458	0.239508	0	0.488581	6.8	-0.0119603	-0.012454	0.236619
6.9	0.091887	6.9	0.092576	6.9	0.0557034	6.9	0.155622	0.00779265	0.259755	0.00800007	0.248002	0.00493832	0.244447	0.0114288	0.50001	6.9	-0.0117528	-0.0153083	0.240255
7	0.119041	7	0	7	0	7	0.0756037	0.0103902	0.270145	0	0.248002	0	0.244447	0.0057144	0.505724	7	-0.022143	-0.0256985	0.235579
7.1	0.0578555	7.1	0	7.1	0.078914	7.1	0.146978	0.0051951	0.27534	0	0.248002	0.00740748	0.251854	0.0114288	0.517153	7.1	-0.0273381	-0.0234862	0.241813
7.2	0.0281298	7.2	0.085022	7.2	0.0255791	7.2	0.107193	0.00259755	0.277938	0.00800007	0.256002	0.00246916	0.254323	0.0085716	0.525725	7.2	-0.0219356	-0.0236146	0.247787
7.3	0.0547287	7.3	0.0827086	7.3	0.0248831	7.3	0.0347587	0.0051951	0.283133	0.00800007	0.264002	0.00246916	0.256792	0.0028572	0.528582	7.3	-0.0191307	-0.0263405	0.245449
7.4	0.0532596	7.4	0.0268295	7.4	0.0726453	7.4	0.0676512	0.0051951	0.288328	0.00266669	0.266669	0.00740748	0.2642	0.0057144	0.534296	7.4	-0.0216591	-0.0241281	0.245968
				7.5	0.117868	7.5	0.0658592
				7.6	0.0459148	7.6	0.128275
				7.7	0.0447299	7.7	0.124965
				7.8	0.0217952	7.8	0.121781

## Sheet: C-O
Tax	0.014175	P6A	0.014444	V7R	0.014818	Y8A	0.012275	Tax	Tax	P6A	P6A	V7R	V7R	Y8A	Y8A
r	gC-O	r	gC-O	r	gC-O	r	gC-O	R(r)*dr	Σ R(r)*dr	R(r)*dr	Σ R(r)*dr	R(r)*dr	Σ R(r)*dr	R(r)*dr	Σ R(r)*dr	r	P6A C-O	V7R C-O	Y8A C-O
0.1	0	0.1	0	0.1	0	0.1	0	0	0	0	0	0	0	0	0	0.1	0	0	0
0.2	0	0.2	0	0.2	0	0.2	0	0	0	0	0	0	0	0	0	0.2	0	0	0
0.3	0	0.3	0	0.3	0	0.3	0	0	0	0	0	0	0	0	0	0.3	0	0	0
0.4	0	0.4	0	0.4	0	0.4	0	0	0	0	0	0	0	0	0	0.4	0	0	0
0.5	0	0.5	0	0.5	0	0.5	0	0	0	0	0	0	0	0	0	0.5	0	0	0
0.6	0	0.6	0	0.6	0	0.6	0	0	0	0	0	0	0	0	0	0.6	0	0	0
0.7	0	0.7	0	0.7	0	0.7	0	0	0	0	0	0	0	0	0	0.7	0	0	0
0.8	0	0.8	0	0.8	0	0.8	0	0	0	0	0	0	0	0	0	0.8	0	0	0
0.9	0	0.9	0	0.9	0	0.9	0	0	0	0	0	0	0	0	0	0.9	0	0	0
1	0	1	0	1	0	1	0	0	0	0	0	0	0	0	0	1	0	0	0
1.1	0	1.1	0	1.1	0	1.1	0	0	0	0	0	0	0	0	0	1.1	0	0	0
1.2	9.11404	1.2	10.2026	1.2	7.36677	1.2	10.2905	0.023378	0.023378	0.0266669	0.0266669	0.0197533	0.0197533	0.0228576	0.0228576	1.2	0.00328895	-0.00362469	-0.000520359
1.3	0	1.3	0	1.3	1.56925	1.3	3.28809	0	0.023378	0	0.0266669	0.00493832	0.0246916	0.0085716	0.0314292	1.3	0.00328895	0.00131363	0.00805124
1.4	1.48801	1.4	1.49916	1.4	1.35308	1.4	0	0.0051951	0.0285731	0.00533338	0.0320003	0.00493832	0.0296299	0	0.0314292	1.4	0.00342723	0.00105685	0.00285614
1.5	0	1.5	0	1.5	0	1.5	0	0	0.0285731	0	0.0320003	0	0.0296299	0	0.0314292	1.5	0.00342723	0.00105685	0.00285614
1.6	0	1.6	0	1.6	0	1.6	0	0	0.0285731	0	0.0320003	0	0.0296299	0	0.0314292	1.6	0.00342723	0.00105685	0.00285614
1.7	0	1.7	0	1.7	0	1.7	0	0	0.0285731	0	0.0320003	0	0.0296299	0	0.0314292	1.7	0.00342723	0.00105685	0.00285614
1.8	0	1.8	0	1.8	0	1.8	0	0	0.0285731	0	0.0320003	0	0.0296299	0	0.0314292	1.8	0.00342723	0.00105685	0.00285614
1.9	0	1.9	0	1.9	0	1.9	0	0	0.0285731	0	0.0320003	0	0.0296299	0	0.0314292	1.9	0.00342723	0.00105685	0.00285614
2	0	2	0	2	0	2	0	0	0.0285731	0	0.0320003	0	0.0296299	0	0.0314292	2	0.00342723	0.00105685	0.00285614
2.1	0	2.1	0	2.1	0	2.1	0	0	0.0285731	0	0.0320003	0	0.0296299	0	0.0314292	2.1	0.00342723	0.00105685	0.00285614
2.2	0	2.2	0	2.2	0	2.2	0	0	0.0285731	0	0.0320003	0	0.0296299	0	0.0314292	2.2	0.00342723	0.00105685	0.00285614
2.3	0	2.3	0	2.3	0	2.3	0	0	0.0285731	0	0.0320003	0	0.0296299	0	0.0314292	2.3	0.00342723	0.00105685	0.00285614
2.4	3.29118	2.4	3.57093	2.4	3.22296	2.4	1.60789	0.0337682	0.0623412	0.0373337	0.0693339	0.0345682	0.0641981	0.014286	0.0457152	2.4	0.00699274	0.00185691	-0.016626
2.5	0	2.5	0	2.5	0	2.5	2.07457	0	0.0623412	0	0.0693339	0	0.0641981	0.0200004	0.0657156	2.5	0.00699274	0.00185691	0.00337437
2.6	0	2.6	0	2.6	0	2.6	0	0	0.0623412	0	0.0693339	0	0.0641981	0	0.0657156	2.6	0.00699274	0.00185691	0.00337437
2.7	0	2.7	0.201534	2.7	0	2.7	0.254087	0	0.0623412	0.00266669	0.0720006	0	0.0641981	0.0028572	0.0685728	2.7	0.00965943	0.00185691	0.00623157
2.8	0.186001	2.8	0.187395	2.8	0.33827	2.8	0.945046	0.00259755	0.0649388	0.00266669	0.0746673	0.00493832	0.0691364	0.0114288	0.0800016	2.8	0.00972857	0.00419768	0.0150628
2.9	0.173394	2.9	0.174694	2.9	0.315343	2.9	0.880994	0.00259755	0.0675363	0.00266669	0.077334	0.00493832	0.0740748	0.0114288	0.0914304	2.9	0.00979771	0.00653845	0.0238941
3	0	3	0.163242	3	0	3	0.41162	0	0.0675363	0.00266669	0.0800007	0	0.0740748	0.0057144	0.0971448	3	0.0124644	0.00653845	0.0296085
3.1	0	3.1	0.15288	3.1	0	3.1	0.192746	0	0.0675363	0.00266669	0.0826674	0	0.0740748	0.0028572	0.100002	3.1	0.0151311	0.00653845	0.0324657
3.2	0.284814	3.2	0.286949	3.2	0.258988	3.2	1.26621	0.0051951	0.0727314	0.00533338	0.0880008	0.00493832	0.0790131	0.0200004	0.120002	3.2	0.0152694	0.00628166	0.047271
3.3	0.267814	3.3	0.269822	3.3	0	3.3	0.680364	0.0051951	0.0779265	0.00533338	0.0933342	0	0.0790131	0.0114288	0.131431	3.3	0.0154076	0.00108656	0.0535047
3.4	0.378438	3.4	0	3.4	0.344122	3.4	0.160233	0.00779265	0.0857192	0	0.0933342	0.00740748	0.0864205	0.0028572	0.134288	3.4	0.007615	0.000701385	0.0485692
3.5	0.476162	3.5	0.359799	3.5	0	3.5	0.756037	0.0103902	0.0961094	0.00800007	0.101334	0	0.0864205	0.014286	0.148574	3.5	0.00522486	-0.00968882	0.052465
3.6	0.225038	3.6	0.340088	3.6	0.102316	3.6	1.00047	0.0051951	0.101304	0.00800007	0.109334	0.00246916	0.0888897	0.0200004	0.168575	3.6	0.00802983	-0.0124148	0.0672703
3.7	0.639115	3.7	0.536589	3.7	0.387441	3.7	0.676512	0.0155853	0.11689	0.0133335	0.122668	0.00987663	0.0987663	0.014286	0.182861	3.7	0.00577798	-0.0181234	0.065971
3.8	0	3.8	0.203488	3.8	0.0918295	3.8	0.5131	0	0.11689	0.00533338	0.128001	0.00246916	0.101235	0.0114288	0.19429	3.8	0.0111114	-0.0156543	0.0773998
3.9	0.0958742	3.9	0.0965931	3.9	0.0871807	3.9	0.365343	0.00259755	0.119487	0.00266669	0.130668	0.00246916	0.103705	0.0085716	0.202861	3.9	0.0111805	-0.0157827	0.0833738
4	0.364562	4	0.275471	4	0.331505	4	0	0.0103902	0.129878	0.00800007	0.138668	0.00987663	0.113581	0	0.202861	4	0.00879037	-0.0162962	0.0729836
4.1	0.173498	4.1	0	4.1	0.0788827	4.1	0.771329	0.0051951	0.135073	0	0.138668	0.00246916	0.11605	0.0200004	0.222862	4.1	0.00359527	-0.0190222	0.0877889
4.2	0.248001	4.2	0.416434	4.2	0.375856	4.2	0.315015	0.00779265	0.142865	0.0133335	0.152001	0.0123458	0.128396	0.0085716	0.231433	4.2	0.00913607	-0.014469	0.0885679
4.3	0.0788668	4.3	0.158916	4.3	0.0717154	4.3	0.50089	0.00259755	0.145463	0.00533338	0.157335	0.00246916	0.130865	0.014286	0.245719	4.3	0.0118719	-0.0145974	0.100256
4.4	0.225968	4.4	0.151775	4.4	0.0684927	4.4	0.669733	0.00779265	0.153255	0.00533338	0.162668	0.00246916	0.133335	0.0200004	0.26572	4.4	0.00941263	-0.0199209	0.112464
4.5	0.288049	4.5	0.217656	4.5	0.196447	4.5	0.182942	0.0103902	0.163646	0.00800007	0.170668	0.00740748	0.140742	0.0057144	0.271434	4.5	0.0070225	-0.0229036	0.107788
4.6	0.206746	4.6	0.34716	4.6	0.187999	4.6	0.525224	0.00779265	0.171438	0.0133335	0.184002	0.00740748	0.14815	0.0171432	0.288577	4.6	0.0125633	-0.0232888	0.117139
4.7	0.198042	4.7	0.266035	4.7	0.120056	4.7	0.41926	0.00779265	0.179231	0.0106668	0.194668	0.00493832	0.153088	0.014286	0.302863	4.7	0.0154374	-0.0261431	0.123632
4.8	0.063292	4.8	0.0637665	4.8	0.230212	4.8	0.241184	0.00259755	0.181829	0.00266669	0.197335	0.00987663	0.162964	0.0085716	0.311435	4.8	0.0155065	-0.0188641	0.129606
4.9	0	4.9	0.0611904	4.9	0	4.9	0.154293	0	0.181829	0.00266669	0.200002	0	0.162964	0.0057144	0.317149	4.9	0.0181732	-0.0188641	0.135321
5	0.0583299	5	0.117534	5	0.0530407	5	0.44455	0.00259755	0.184426	0.00533338	0.205335	0.00246916	0.165434	0.0171432	0.334292	5	0.0209091	-0.0189925	0.149866
5.1	0.11213	5.1	0.11297	5.1	0.0509811	5.1	0.356073	0.0051951	0.189621	0.00533338	0.210669	0.00246916	0.167903	0.014286	0.348578	5.1	0.0210473	-0.0217184	0.158957
5.2	0.107858	5.2	0.0543336	5.2	0.196157	5.2	0.411011	0.0051951	0.194816	0.00266669	0.213335	0.00987663	0.177779	0.0171432	0.365722	5.2	0.0185189	-0.0170369	0.170905
5.3	0	5.3	0.20921	5.3	0.0944121	5.3	0.197824	0	0.194816	0.0106668	0.224002	0.00493832	0.182718	0.0085716	0.374293	5.3	0.0291857	-0.0120985	0.179477
5.4	0	5.4	0.100767	5.4	0.136422	5.4	0.444651	0	0.194816	0.00533338	0.229335	0.00740748	0.190125	0.0200004	0.394293	5.4	0.0345191	-0.00469107	0.199477
5.5	0.241033	5.5	0.145704	5.5	0.0438353	5.5	0	0.0129878	0.207804	0.00800007	0.237335	0.00246916	0.192594	0	0.394293	5.5	0.0295314	-0.0152097	0.186489
5.6	0.0930004	5.6	0	5.6	0.0845675	5.6	0.118131	0.0051951	0.212999	0	0.237335	0.00493832	0.197533	0.0057144	0.400008	5.6	0.0243363	-0.0154665	0.187009
5.7	0.0897659	5.7	0.180878	5.7	0.122439	5.7	0.342067	0.0051951	0.218194	0.0106668	0.248002	0.00740748	0.20494	0.0171432	0.417151	5.7	0.029808	-0.0132541	0.198957
5.8	0.0433486	5.8	0.131021	5.8	0	5.8	0.0550622	0.00259755	0.220792	0.00800007	0.256002	0	0.20494	0.0028572	0.420008	5.8	0.0352105	-0.0158516	0.199217
5.9	0.0837832	5.9	0.337646	5.9	0.190465	5.9	0.266057	0.0051951	0.225987	0.0213335	0.277336	0.0123458	0.217286	0.014286	0.434294	5.9	0.0513489	-0.00870093	0.208307
6	0.405069	6	0.204053	6	0.221003	6	0.308715	0.0259755	0.251962	0.0133335	0.290669	0.014815	0.232101	0.0171432	0.451437	6	0.0387068	-0.0198615	0.199475
6.1	0.0391896	6.1	0.157934	6.1	0.142544	6.1	0.0497794	0.00259755	0.25456	0.0106668	0.301336	0.00987663	0.241978	0.0028572	0.454295	6.1	0.0467761	-0.0125824	0.199735
6.2	0.0758713	6.2	0.0764402	6.2	0.172479	6.2	0.14456	0.0051951	0.259755	0.00533338	0.306669	0.0123458	0.254323	0.0085716	0.462866	6.2	0.0469143	-0.00543171	0.203111
6.3	0.146964	6.3	0.0740328	6.3	0.100228	6.3	0.280014	0.0103902	0.270145	0.00533338	0.312003	0.00740748	0.261731	0.0171432	0.480009	6.3	0.0418575	-0.00841444	0.209864
6.4	0.142407	6.4	0.0717373	6.4	0.161867	6.4	0.135666	0.0103902	0.280535	0.00533338	0.317336	0.0123458	0.274077	0.0085716	0.488581	6.4	0.0368007	-0.00645885	0.208046
6.5	0.0690294	6.5	0.208641	6.5	0.031385	6.5	0.35073	0.0051951	0.285731	0.0160001	0.333336	0.00246916	0.276546	0.0228576	0.511439	6.5	0.0476057	-0.00918479	0.225708
6.6	0.0669535	6.6	0.101183	6.6	0.0304412	6.6	0.297659	0.0051951	0.290926	0.00800007	0.341336	0.00246916	0.279015	0.0200004	0.531439	6.6	0.0504107	-0.0119107	0.240513
6.7	0.0974547	6.7	0.0981854	6.7	0.0590786	6.7	0.165052	0.00779265	0.298718	0.00800007	0.349336	0.00493832	0.283953	0.0114288	0.542868	6.7	0.0506181	-0.0147651	0.24415
6.8	0.0946094	6.8	0.0635459	6.8	0.0860306	6.8	0.0400582	0.00779265	0.306511	0.00533338	0.35467	0.00740748	0.291361	0.0028572	0.545725	6.8	0.0481589	-0.0151502	0.239214
6.9	0.091887	6.9	0.123435	6.9	0	6.9	0.077811	0.00779265	0.314304	0.0106668	0.365337	0	0.291361	0.0057144	0.551439	6.9	0.051033	-0.0229429	0.237136
7	0	7	0.0299833	7	0.0811848	7	0.0756037	0	0.314304	0.00266669	0.368003	0.00740748	0.298768	0.0057144	0.557154	7	0.0536997	-0.0155354	0.24285
7.1	0.0578555	7.1	0.0582893	7.1	0.157828	7.1	0.073489	0.0051951	0.319499	0.00533338	0.373337	0.014815	0.313583	0.0057144	0.562868	7.1	0.0538379	-0.00591557	0.24337
7.2	0.0562595	7.2	0.0566814	7.2	0.0255791	7.2	0.142924	0.0051951	0.324694	0.00533338	0.37867	0.00246916	0.316052	0.0114288	0.574297	7.2	0.0539762	-0.00864151	0.249603
7.3	0.0273644	7.3	0.0275695	7.3	0.0497661	7.3	0.0695174	0.00259755	0.327291	0.00266669	0.381337	0.00493832	0.320991	0.0057144	0.580011	7.3	0.0540454	-0.00630074	0.25272
7.4	0.0532596	7.4	0.0804884	7.4	0.121075	7.4	0.0676512	0.0051951	0.332486	0.00800007	0.389337	0.0123458	0.333336	0.0057144	0.585726	7.4	0.0568503	0.00084995	0.253239
				7.5	0.070721	7.5	0.0658592
				7.6	0.0229574	7.6	0.0641375
				7.7	0.0447299	7.7	0.156206
				7.8	0.0217952	7.8	0.0608906

## Sheet: N-N
Tax	0.014175	P6A	0.014444	V7R	0.014818	Y8A	0.012275	Tax	Tax	P6A	P6A	V7R	V7R	Y8A	Y8A
r	gN-N	r	gN-N	r	gN-N	r	gN-N	R(r)*dr	Σ R(r)*dr	R(r)*dr	Σ R(r)*dr	R(r)*dr	Σ R(r)*dr	R(r)*dr	Σ R(r)*dr	r	P6A N-N	V7R N-N	Y8A N-N
0.1	0	0.1	0	0.1	0	0.1	0	0	0	0	0	0	0	0	0	0.1	0	0	0
0.2	0	0.2	0	0.2	0	0.2	0	0	0	0	0	0	0	0	0	0.2	0	0	0
0.3	0	0.3	0	0.3	0	0.3	0	0	0	0	0	0	0	0	0	0.3	0	0	0
0.4	0	0.4	0	0.4	0	0.4	0	0	0	0	0	0	0	0	0	0.4	0	0	0
0.5	0	0.5	0	0.5	0	0.5	0	0	0	0	0	0	0	0	0	0.5	0	0	0
0.6	0	0.6	0	0.6	0	0.6	0	0	0	0	0	0	0	0	0	0.6	0	0	0
0.7	0	0.7	0	0.7	0	0.7	0	0	0	0	0	0	0	0	0	0.7	0	0	0
0.8	0	0.8	0	0.8	0	0.8	0	0	0	0	0	0	0	0	0	0.8	0	0	0
0.9	0	0.9	0	0.9	0	0.9	0	0	0	0	0	0	0	0	0	0.9	0	0	0
1	0	1	0	1	0	1	0	0	0	0	0	0	0	0	0	1	0	0	0
1.1	0	1.1	0	1.1	0	1.1	0	0	0	0	0	0	0	0	0	1.1	0	0	0
1.2	0	1.2	0	1.2	0	1.2	0	0	0	0	0	0	0	0	0	1.2	0	0	0
1.3	0	1.3	0	1.3	0	1.3	0	0	0	0	0	0	0	0	0	1.3	0	0	0
1.4	0	1.4	0	1.4	0	1.4	0	0	0	0	0	0	0	0	0	1.4	0	0	0
1.5	0	1.5	0	1.5	0	1.5	0	0	0	0	0	0	0	0	0	1.5	0	0	0
1.6	0	1.6	0	1.6	0	1.6	0	0	0	0	0	0	0	0	0	1.6	0	0	0
1.7	0	1.7	0	1.7	0	1.7	0	0	0	0	0	0	0	0	0	1.7	0	0	0
1.8	0	1.8	0	1.8	0	1.8	0	0	0	0	0	0	0	0	0	1.8	0	0	0
1.9	0	1.9	0	1.9	0	1.9	0	0	0	0	0	0	0	0	0	1.9	0	0	0
2	0	2	0	2	0	2	0	0	0	0	0	0	0	0	0	2	0	0	0
2.1	0	2.1	0	2.1	0	2.1	0	0	0	0	0	0	0	0	0	2.1	0	0	0
2.2	0	2.2	0	2.2	0	2.2	0	0	0	0	0	0	0	0	0	2.2	0	0	0
2.3	0	2.3	0	2.3	0.751995	2.3	0	0	0	0	0	0.00740748	0.00740748	0	0	2.3	0	0.00740748	0
2.4	0	2.4	0	2.4	0	2.4	0	0	0	0	0	0	0.00740748	0	0	2.4	0	0.00740748	0
2.5	0	2.5	0	2.5	0	2.5	0	0	0	0	0	0	0.00740748	0	0	2.5	0	0.00740748	0
2.6	0	2.6	0	2.6	0	2.6	0	0	0	0	0	0	0.00740748	0	0	2.6	0	0.00740748	0
2.7	0	2.7	0	2.7	0	2.7	0	0	0	0	0	0	0.00740748	0	0	2.7	0	0.00740748	0
2.8	0	2.8	0.187395	2.8	0.169135	2.8	0	0	0	0.00266669	0.00266669	0.00246916	0.00987663	0	0	2.8	0.00266669	0.00987663	0
2.9	0.173394	2.9	0	2.9	0	2.9	0.220249	0.00259755	0.00259755	0	0.00266669	0	0.00987663	0.0028572	0.0028572	2.9	6.91398e-05	0.00727908	0.000259649
3	0	3	0.163242	3	0	3	0.20581	0	0.00259755	0.00266669	0.00533338	0	0.00987663	0.0028572	0.0057144	3	0.00273583	0.00727908	0.00311685
3.1	0.151743	3.1	0	3.1	0.137983	3.1	0	0.00259755	0.0051951	0	0.00533338	0.00246916	0.0123458	0	0.0057144	3.1	0.00013828	0.00715069	0.000519298
3.2	0	3.2	0	3.2	0	3.2	0	0	0.0051951	0	0.00533338	0	0.0123458	0	0.0057144	3.2	0.00013828	0.00715069	0.000519298
3.3	0	3.3	0	3.3	0	3.3	0	0	0.0051951	0	0.00533338	0	0.0123458	0	0.0057144	3.3	0.00013828	0.00715069	0.000519298
3.4	0	3.4	0	3.4	0.114707	3.4	0	0	0.0051951	0	0.00533338	0.00246916	0.014815	0	0.0057144	3.4	0.00013828	0.00961985	0.000519298
3.5	0.119041	3.5	0.359799	3.5	0.216493	3.5	0	0.00259755	0.00779265	0.00800007	0.0133335	0.00493832	0.0197533	0	0.0057144	3.5	0.0055408	0.0119606	-0.00207825
3.6	0.562595	3.6	0.113363	3.6	0.102316	3.6	0.428771	0.0129878	0.0207804	0.00266669	0.0160001	0.00246916	0.0222224	0.0085716	0.014286	3.6	-0.00478026	0.00144202	-0.00649441
3.7	0	3.7	0.214636	3.7	0.193721	3.7	0.405907	0	0.0207804	0.00533338	0.0213335	0.00493832	0.0271607	0.0085716	0.0228576	3.7	0.000553119	0.00638034	0.00207719
3.8	0	3.8	0	3.8	0	3.8	0	0	0.0207804	0	0.0213335	0	0.0271607	0	0.0228576	3.8	0.000553119	0.00638034	0.00207719
3.9	0	3.9	0	3.9	0	3.9	0	0	0.0207804	0	0.0213335	0	0.0271607	0	0.0228576	3.9	0.000553119	0.00638034	0.00207719
4	0	4	0	4	0	4	0	0	0.0207804	0	0.0213335	0	0.0271607	0	0.0228576	4	0.000553119	0.00638034	0.00207719
4.1	0	4.1	0	4.1	0	4.1	0	0	0.0207804	0	0.0213335	0	0.0271607	0	0.0228576	4.1	0.000553119	0.00638034	0.00207719
4.2	0	4.2	0	4.2	0	4.2	0	0	0.0207804	0	0.0213335	0	0.0271607	0	0.0228576	4.2	0.000553119	0.00638034	0.00207719
4.3	0	4.3	0	4.3	0	4.3	0	0	0.0207804	0	0.0213335	0	0.0271607	0	0.0228576	4.3	0.000553119	0.00638034	0.00207719
4.4	0	4.4	0	4.4	0	4.4	0	0	0.0207804	0	0.0213335	0	0.0271607	0	0.0228576	4.4	0.000553119	0.00638034	0.00207719
4.5	0	4.5	0	4.5	0	4.5	0	0	0.0207804	0	0.0213335	0	0.0271607	0	0.0228576	4.5	0.000553119	0.00638034	0.00207719
4.6	0	4.6	0	4.6	0	4.6	0	0	0.0207804	0	0.0213335	0	0.0271607	0	0.0228576	4.6	0.000553119	0.00638034	0.00207719
4.7	0	4.7	0	4.7	0	4.7	0	0	0.0207804	0	0.0213335	0	0.0271607	0	0.0228576	4.7	0.000553119	0.00638034	0.00207719
4.8	0	4.8	0	4.8	0.0575529	4.8	0	0	0.0207804	0	0.0213335	0.00246916	0.0296299	0	0.0228576	4.8	0.000553119	0.0088495	0.00207719
4.9	0	4.9	0	4.9	0.0552277	4.9	0	0	0.0207804	0	0.0213335	0.00246916	0.0320991	0	0.0228576	4.9	0.000553119	0.0113187	0.00207719
5	0	5	0	5	0	5	0	0	0.0207804	0	0.0213335	0	0.0320991	0	0.0228576	5	0.000553119	0.0113187	0.00207719
5.1	0	5.1	0	5.1	0	5.1	0	0	0.0207804	0	0.0213335	0	0.0320991	0	0.0228576	5.1	0.000553119	0.0113187	0.00207719
5.2	0	5.2	0	5.2	0.0490391	5.2	0	0	0.0207804	0	0.0213335	0.00246916	0.0345682	0	0.0228576	5.2	0.000553119	0.0137878	0.00207719
5.3	0	5.3	0.0523026	5.3	0	5.3	0	0	0.0207804	0.00266669	0.0240002	0	0.0345682	0	0.0228576	5.3	0.00321981	0.0137878	0.00207719
5.4	0.0500085	5.4	0	5.4	0.0454739	5.4	0.0635216	0.00259755	0.023378	0	0.0240002	0.00246916	0.0370374	0.0028572	0.0257148	5.4	0.000622259	0.0136594	0.00233684
5.5	0	5.5	0	5.5	0	5.5	0	0	0.023378	0	0.0240002	0	0.0370374	0	0.0257148	5.5	0.000622259	0.0136594	0.00233684
5.6	0	5.6	0	5.6	0	5.6	0	0	0.023378	0	0.0240002	0	0.0370374	0	0.0257148	5.6	0.000622259	0.0136594	0.00233684
5.7	0	5.7	0	5.7	0.0408131	5.7	0	0	0.023378	0	0.0240002	0.00246916	0.0395065	0	0.0257148	5.7	0.000622259	0.0161286	0.00233684
5.8	0	5.8	0	5.8	0.0788358	5.8	0	0	0.023378	0	0.0240002	0.00493832	0.0444449	0	0.0257148	5.8	0.000622259	0.0210669	0.00233684
5.9	0.0418916	5.9	0.0422057	5.9	0	5.9	0	0.00259755	0.0259755	0.00266669	0.0266669	0	0.0444449	0	0.0257148	5.9	0.000691398	0.0184693	-0.00026071
6	0	6	0	6	0	6	0	0	0.0259755	0	0.0266669	0	0.0444449	0	0.0257148	6	0.000691398	0.0184693	-0.00026071
6.1	0	6.1	0	6.1	0.0356361	6.1	0.0497794	0	0.0259755	0	0.0266669	0.00246916	0.046914	0.0028572	0.028572	6.1	0.000691398	0.0209385	0.00259649
6.2	0	6.2	0	6.2	0	6.2	0	0	0.0259755	0	0.0266669	0	0.046914	0	0.028572	6.2	0.000691398	0.0209385	0.00259649
6.3	0	6.3	0	6.3	0	6.3	0	0	0.0259755	0	0.0266669	0	0.046914	0	0.028572	6.3	0.000691398	0.0209385	0.00259649
6.4	0.0712035	6.4	0.107606	6.4	0.0323735	6.4	0.0452219	0.0051951	0.0311706	0.00800007	0.034667	0.00246916	0.0493832	0.0028572	0.0314292	6.4	0.00349637	0.0182126	0.000258588
6.5	0.0345147	6.5	0.0347735	6.5	0.0627701	6.5	0.0876824	0.00259755	0.0337682	0.00266669	0.0373337	0.00493832	0.0543215	0.0057144	0.0371436	6.5	0.00356551	0.0205533	0.00337544
6.6	0	6.6	0	6.6	0.0304412	6.6	0.0425227	0	0.0337682	0	0.0373337	0.00246916	0.0567906	0.0028572	0.0400008	6.6	0.00356551	0.0230225	0.00623264
6.7	0.0324849	6.7	0	6.7	0	6.7	0	0.00259755	0.0363657	0	0.0373337	0	0.0567906	0	0.0400008	6.7	0.000967958	0.0204249	0.00363508
6.8	0	6.8	0	6.8	0.0573537	6.8	0	0	0.0363657	0	0.0373337	0.00493832	0.061729	0	0.0400008	6.8	0.000967958	0.0253633	0.00363508
6.9	0	6.9	0.0308587	6.9	0.0557034	6.9	0	0	0.0363657	0.00266669	0.0400004	0.00493832	0.0666673	0	0.0400008	6.9	0.00363465	0.0303016	0.00363508
7	0.0297601	7	0	7	0.0270616	7	0	0.00259755	0.0389633	0	0.0400004	0.00246916	0.0691364	0	0.0400008	7	0.0010371	0.0301732	0.00103753
7.1	0	7.1	0	7.1	0	7.1	0.0367445	0	0.0389633	0	0.0400004	0	0.0691364	0.0028572	0.042858	7.1	0.0010371	0.0301732	0.00389473
7.2	0	7.2	0	7.2	0	7.2	0	0	0.0389633	0	0.0400004	0	0.0691364	0	0.042858	7.2	0.0010371	0.0301732	0.00389473
7.3	0	7.3	0	7.3	0.0248831	7.3	0	0	0.0389633	0	0.0400004	0.00246916	0.0716056	0	0.042858	7.3	0.0010371	0.0326423	0.00389473
7.4	0.0266298	7.4	0.0268295	7.4	0.0242151	7.4	0	0.00259755	0.0415608	0.00266669	0.042667	0.00246916	0.0740748	0	0.042858	7.4	0.00110624	0.0325139	0.00129718
				7.5	0	7.5	0
				7.6	0	7.6	0.0320687
				7.7	0	7.7	0
				7.8	0	7.8	0

## Sheet: N-O
Tax	0.014175	P6A	0.014444	V7R	0.014818	Y8A	0.012275	Tax	Tax	P6A	P6A	V7R	V7R	Y8A	Y8A
r	gN-O	r	gN-O	r	gN-O	r	gN-O	R(r)*dr	Σ R(r)*dr	R(r)*dr	Σ R(r)*dr	R(r)*dr	Σ R(r)*dr	R(r)*dr	Σ R(r)*dr	r	P6A N-O	V7R N-O	Y8A N-O
0.1	0	0.1	0	0.1	0	0.1	0	0	0	0	0	0	0	0	0	0.1	0	0	0
0.2	0	0.2	0	0.2	0	0.2	0	0	0	0	0	0	0	0	0	0.2	0	0	0
0.3	0	0.3	0	0.3	0	0.3	0	0	0	0	0	0	0	0	0	0.3	0	0	0
0.4	0	0.4	0	0.4	0	0.4	0	0	0	0	0	0	0	0	0	0.4	0	0	0
0.5	0	0.5	0	0.5	0	0.5	0	0	0	0	0	0	0	0	0	0.5	0	0	0
0.6	0	0.6	0	0.6	0	0.6	0	0	0	0	0	0	0	0	0	0.6	0	0	0
0.7	0	0.7	0	0.7	0	0.7	0	0	0	0	0	0	0	0	0	0.7	0	0	0
0.8	0	0.8	0	0.8	0	0.8	0	0	0	0	0	0	0	0	0	0.8	0	0	0
0.9	0	0.9	0	0.9	0	0.9	0	0	0	0	0	0	0	0	0	0.9	0	0	0
1	0	1	0	1	0	1	0	0	0	0	0	0	0	0	0	1	0	0	0
1.1	0	1.1	0	1.1	0	1.1	0	0	0	0	0	0	0	0	0	1.1	0	0	0
1.2	0	1.2	0	1.2	0	1.2	0	0	0	0	0	0	0	0	0	1.2	0	0	0
1.3	0	1.3	0	1.3	0	1.3	0	0	0	0	0	0	0	0	0	1.3	0	0	0
1.4	0	1.4	0	1.4	0	1.4	0	0	0	0	0	0	0	0	0	1.4	0	0	0
1.5	0	1.5	0	1.5	0	1.5	0	0	0	0	0	0	0	0	0	1.5	0	0	0
1.6	0	1.6	0	1.6	0	1.6	0	0	0	0	0	0	0	0	0	1.6	0	0	0
1.7	0	1.7	0	1.7	0	1.7	0	0	0	0	0	0	0	0	0	1.7	0	0	0
1.8	0	1.8	0	1.8	0	1.8	0	0	0	0	0	0	0	0	0	1.8	0	0	0
1.9	0	1.9	0	1.9	0	1.9	0	0	0	0	0	0	0	0	0	1.9	0	0	0
2	0	2	0	2	0	2	0	0	0	0	0	0	0	0	0	2	0	0	0
2.1	0	2.1	0	2.1	0	2.1	0	0	0	0	0	0	0	0	0	2.1	0	0	0
2.2	0	2.2	0.607099	2.2	0	2.2	0	0	0	0.00533338	0.00533338	0	0	0	0	2.2	0.00533338	0	0
2.3	0.275661	2.3	0	2.3	0.250665	2.3	2.8012	0.00259755	0.00259755	0	0.00533338	0.00246916	0.00246916	0.0228576	0.0228576	2.3	0.00273583	-0.000128392	0.02026
2.4	0	2.4	0	2.4	0	2.4	0	0	0.00259755	0	0.00533338	0	0.00246916	0	0.0228576	2.4	0.00273583	-0.000128392	0.02026
2.5	0	2.5	0	2.5	0	2.5	0	0	0.00259755	0	0.00533338	0	0.00246916	0	0.0228576	2.5	0.00273583	-0.000128392	0.02026
2.6	0	2.6	0.434669	2.6	0.392313	2.6	0	0	0.00259755	0.00533338	0.0106668	0.00493832	0.00740748	0	0.0228576	2.6	0.00806921	0.00480993	0.02026
2.7	0.800135	2.7	0.403067	2.7	0.545687	2.7	0	0.0103902	0.0129878	0.00533338	0.0160001	0.00740748	0.014815	0	0.0228576	2.7	0.00301239	0.0018272	0.00986984
2.8	0.186001	2.8	0.187395	2.8	0	2.8	0.708785	0.00259755	0.0155853	0.00266669	0.0186668	0	0.014815	0.0085716	0.0314292	2.8	0.00308153	-0.000770351	0.0158439
2.9	0	2.9	0.174694	2.9	0	2.9	0.880994	0	0.0155853	0.00266669	0.0213335	0	0.014815	0.0114288	0.042858	2.9	0.00574822	-0.000770351	0.0272727
3	0	3	0.163242	3	0.147335	3	0	0	0.0155853	0.00266669	0.0240002	0.00246916	0.0172841	0	0.042858	3	0.00841491	0.00169881	0.0272727
3.1	0	3.1	0	3.1	0.137983	3.1	0	0	0.0155853	0	0.0240002	0.00246916	0.0197533	0	0.042858	3.1	0.00841491	0.00416797	0.0272727
3.2	0	3.2	0	3.2	0	3.2	0	0	0.0155853	0	0.0240002	0	0.0197533	0	0.042858	3.2	0.00841491	0.00416797	0.0272727
3.3	0	3.3	0	3.3	0.121765	3.3	0	0	0.0155853	0	0.0240002	0.00246916	0.0222224	0	0.042858	3.3	0.00841491	0.00663712	0.0272727
3.4	0	3.4	0	3.4	0	3.4	0	0	0.0155853	0	0.0240002	0	0.0222224	0	0.042858	3.4	0.00841491	0.00663712	0.0272727
3.5	0	3.5	0.119933	3.5	0.108246	3.5	0.151207	0	0.0155853	0.00266669	0.0266669	0.00246916	0.0246916	0.0028572	0.0457152	3.5	0.0110816	0.00910628	0.0301299
3.6	0.337557	3.6	0.226725	3.6	0.102316	3.6	0.142924	0.00779265	0.023378	0.00533338	0.0320003	0.00246916	0.0271607	0.0028572	0.0485724	3.6	0.00862233	0.00378279	0.0251944
3.7	0.106519	3.7	0.107318	3.7	0.0968604	3.7	0.405907	0.00259755	0.0259755	0.00266669	0.034667	0.00246916	0.0296299	0.0085716	0.057144	3.7	0.00869147	0.0036544	0.0311685
3.8	0	3.8	0.101744	3.8	0	3.8	0.128275	0	0.0259755	0.00266669	0.0373337	0	0.0296299	0.0028572	0.0600012	3.8	0.0113582	0.0036544	0.0340257
3.9	0	3.9	0	3.9	0.0871807	3.9	0.243562	0	0.0259755	0	0.0373337	0.00246916	0.0320991	0.0057144	0.0657156	3.9	0.0113582	0.00612356	0.0397401
4	0	4	0	4	0.165752	4	0	0	0.0259755	0	0.0373337	0.00493832	0.0370374	0	0.0657156	4	0.0113582	0.0110619	0.0397401
4.1	0	4.1	0	4.1	0	4.1	0	0	0.0259755	0	0.0373337	0	0.0370374	0	0.0657156	4.1	0.0113582	0.0110619	0.0397401
4.2	0	4.2	0	4.2	0	4.2	0	0	0.0259755	0	0.0373337	0	0.0370374	0	0.0657156	4.2	0.0113582	0.0110619	0.0397401
4.3	0	4.3	0	4.3	0.0717154	4.3	0.100178	0	0.0259755	0	0.0373337	0.00246916	0.0395065	0.0028572	0.0685728	4.3	0.0113582	0.013531	0.0425973
4.4	0	4.4	0	4.4	0	4.4	0	0	0.0259755	0	0.0373337	0	0.0395065	0	0.0685728	4.4	0.0113582	0.013531	0.0425973
4.5	0	4.5	0	4.5	0	4.5	0	0	0.0259755	0	0.0373337	0	0.0395065	0	0.0685728	4.5	0.0113582	0.013531	0.0425973
4.6	0	4.6	0.069432	4.6	0	4.6	0	0	0.0259755	0.00266669	0.0400004	0	0.0395065	0	0.0685728	4.6	0.0140248	0.013531	0.0425973
4.7	0.0660139	4.7	0	4.7	0	4.7	0	0.00259755	0.0285731	0	0.0400004	0	0.0395065	0	0.0685728	4.7	0.0114273	0.0109335	0.0399997
4.8	0	4.8	0	4.8	0.0575529	4.8	0.0803946	0	0.0285731	0	0.0400004	0.00246916	0.0419757	0.0028572	0.07143	4.8	0.0114273	0.0134026	0.0428569
4.9	0	4.9	0	4.9	0	4.9	0	0	0.0285731	0	0.0400004	0	0.0419757	0	0.07143	4.9	0.0114273	0.0134026	0.0428569
5	0	5	0	5	0	5	0	0	0.0285731	0	0.0400004	0	0.0419757	0	0.07143	5	0.0114273	0.0134026	0.0428569
5.1	0	5.1	0	5.1	0.0509811	5.1	0.0712146	0	0.0285731	0	0.0400004	0.00246916	0.0444449	0.0028572	0.0742872	5.1	0.0114273	0.0158718	0.0457141
5.2	0.0539292	5.2	0.0543336	5.2	0	5.2	0	0.00259755	0.0311706	0.00266669	0.042667	0	0.0444449	0	0.0742872	5.2	0.0114964	0.0132742	0.0431166
5.3	0	5.3	0.104605	5.3	0	5.3	0.0659413	0	0.0311706	0.00533338	0.0480004	0	0.0444449	0.0028572	0.0771444	5.3	0.0168298	0.0132742	0.0459738
5.4	0.0500085	5.4	0	5.4	0.0909478	5.4	0	0.00259755	0.0337682	0	0.0480004	0.00493832	0.0493832	0	0.0771444	5.4	0.0142323	0.015615	0.0433762
5.5	0.0482065	5.5	0	5.5	0.0438353	5.5	0.0612328	0.00259755	0.0363657	0	0.0480004	0.00246916	0.0518523	0.0028572	0.0800016	5.5	0.0116347	0.0154866	0.0436359
5.6	0	5.6	0	5.6	0.0422837	5.6	0	0	0.0363657	0	0.0480004	0.00246916	0.0543215	0	0.0800016	5.6	0.0116347	0.0179558	0.0436359
5.7	0	5.7	0.0452195	5.7	0.0816262	5.7	0.0570111	0	0.0363657	0.00266669	0.0506671	0.00493832	0.0592598	0.0028572	0.0828588	5.7	0.0143014	0.0228941	0.0464931
5.8	0.0433486	5.8	0	5.8	0	5.8	0.0550622	0.00259755	0.0389633	0	0.0506671	0	0.0592598	0.0028572	0.085716	5.8	0.0117039	0.0202965	0.0467527
5.9	0	5.9	0	5.9	0	5.9	0	0	0.0389633	0	0.0506671	0	0.0592598	0	0.085716	5.9	0.0117039	0.0202965	0.0467527
6	0	6	0.0408106	6	0	6	0.102905	0	0.0389633	0.00266669	0.0533338	0	0.0592598	0.0057144	0.0914304	6	0.0143705	0.0202965	0.0524671
6.1	0	6.1	0.078967	6.1	0.0712721	6.1	0	0	0.0389633	0.00533338	0.0586672	0.00493832	0.0641981	0	0.0914304	6.1	0.0197039	0.0252349	0.0524671
6.2	0.0379357	6.2	0	6.2	0.0344958	6.2	0	0.00259755	0.0415608	0	0.0586672	0.00246916	0.0666673	0	0.0914304	6.2	0.0171064	0.0251065	0.0498696
6.3	0.0367409	6.3	0	6.3	0	6.3	0.046669	0.00259755	0.0441584	0	0.0586672	0	0.0666673	0.0028572	0.0942876	6.3	0.0145088	0.0225089	0.0501292
6.4	0	6.4	0	6.4	0.0323735	6.4	0.0452219	0	0.0441584	0	0.0586672	0.00246916	0.0691364	0.0028572	0.0971448	6.4	0.0145088	0.0249781	0.0529864
6.5	0	6.5	0.0347735	6.5	0.031385	6.5	0.0438412	0	0.0441584	0.00266669	0.0613339	0.00246916	0.0716056	0.0028572	0.100002	6.5	0.0171755	0.0274472	0.0558436
6.6	0.0334767	6.6	0.0337277	6.6	0.0304412	6.6	0	0.00259755	0.0467559	0.00266669	0.0640006	0.00246916	0.0740748	0	0.100002	6.6	0.0172447	0.0273188	0.0532461
6.7	0.0324849	6.7	0	6.7	0	6.7	0	0.00259755	0.0493535	0	0.0640006	0	0.0740748	0	0.100002	6.7	0.0146471	0.0247213	0.0506485
6.8	0	6.8	0.0635459	6.8	0.0286769	6.8	0.0400582	0	0.0493535	0.00533338	0.0693339	0.00246916	0.0765439	0.0028572	0.102859	6.8	0.0199805	0.0271905	0.0535057
6.9	0	6.9	0.0308587	6.9	0.0557034	6.9	0	0	0.0493535	0.00266669	0.0720006	0.00493832	0.0814822	0	0.102859	6.9	0.0226472	0.0321288	0.0535057
7	0.0595203	7	0.0299833	7	0	7	0.0756037	0.0051951	0.0545486	0.00266669	0.0746673	0	0.0814822	0.0057144	0.108574	7	0.0201188	0.0269337	0.054025
7.1	0	7.1	0	7.1	0	7.1	0.0367445	0	0.0545486	0	0.0746673	0	0.0814822	0.0028572	0.111431	7.1	0.0201188	0.0269337	0.0568822
7.2	0.0281298	7.2	0	7.2	0	7.2	0.0357309	0.00259755	0.0571461	0	0.0746673	0	0.0814822	0.0028572	0.114288	7.2	0.0175212	0.0243361	0.0571419
7.3	0	7.3	0	7.3	0.0248831	7.3	0	0	0.0571461	0	0.0746673	0.00246916	0.0839514	0	0.114288	7.3	0.0175212	0.0268053	0.0571419
7.4	0	7.4	0	7.4	0.0484302	7.4	0	0	0.0571461	0	0.0746673	0.00493832	0.0888897	0	0.114288	7.4	0.0175212	0.0317436	0.0571419
				7.5	0	7.5	0
				7.6	0.0229574	7.6	0
				7.7	0	7.7	0
				7.8	0.0217952	7.8	0.0304453

## Sheet: O-O
Tax	0.014175	P6A	0.014444	V7R	0.014818	Y8A	0.012275	Tax	Tax	P6A	P6A	V7R	V7R	Y8A	Y8A
r	gO-O	r	gO-O	r	gO-O	r	gO-O	R(r)*dr	Σ R(r)*dr	R(r)*dr	Σ R(r)*dr	R(r)*dr	Σ R(r)*dr	R(r)*dr	Σ R(r)*dr	r	P6A O-O	V7R O-O	Y8A O-O
0.1	0	0.1	0	0.1	0	0.1	0	0	0	0	0	0	0	0	0	0.1	0	0	0
0.2	0	0.2	0	0.2	0	0.2	0	0	0	0	0	0	0	0	0	0.2	0	0	0
0.3	0	0.3	0	0.3	0	0.3	0	0	0	0	0	0	0	0	0	0.3	0	0	0
0.4	0	0.4	0	0.4	0	0.4	0	0	0	0	0	0	0	0	0	0.4	0	0	0
0.5	0	0.5	0	0.5	0	0.5	0	0	0	0	0	0	0	0	0	0.5	0	0	0
0.6	0	0.6	0	0.6	0	0.6	0	0	0	0	0	0	0	0	0	0.6	0	0	0
0.7	0	0.7	0	0.7	0	0.7	0	0	0	0	0	0	0	0	0	0.7	0	0	0
0.8	0	0.8	0	0.8	0	0.8	0	0	0	0	0	0	0	0	0	0.8	0	0	0
0.9	0	0.9	0	0.9	0	0.9	0	0	0	0	0	0	0	0	0	0.9	0	0	0
1	0	1	0	1	0	1	0	0	0	0	0	0	0	0	0	1	0	0	0
1.1	0	1.1	0	1.1	0	1.1	0	0	0	0	0	0	0	0	0	1.1	0	0	0
1.2	0	1.2	0	1.2	0	1.2	0	0	0	0	0	0	0	0	0	1.2	0	0	0
1.3	0	1.3	0	1.3	0	1.3	0	0	0	0	0	0	0	0	0	1.3	0	0	0
1.4	0	1.4	0	1.4	0	1.4	0	0	0	0	0	0	0	0	0	1.4	0	0	0
1.5	0	1.5	0	1.5	0	1.5	0	0	0	0	0	0	0	0	0	1.5	0	0	0
1.6	0	1.6	0	1.6	0	1.6	0	0	0	0	0	0	0	0	0	1.6	0	0	0
1.7	0	1.7	0	1.7	0	1.7	0	0	0	0	0	0	0	0	0	1.7	0	0	0
1.8	0	1.8	0	1.8	0	1.8	0	0	0	0	0	0	0	0	0	1.8	0	0	0
1.9	0	1.9	0	1.9	0	1.9	0	0	0	0	0	0	0	0	0	1.9	0	0	0
2	0	2	0	2	0	2	0	0	0	0	0	0	0	0	0	2	0	0	0
2.1	0	2.1	0	2.1	0	2.1	0	0	0	0	0	0	0	0	0	2.1	0	0	0
2.2	0.30355	2.2	0.301291	2.2	0.273971	2.2	0	0.00261703	0.00261703	0.00264684	0.00264684	0.00246916	0.00246916	0	0	2.2	2.98176e-05	-0.000147868	-0.00261703
2.3	0	2.3	0	2.3	0	2.3	0.350149	0	0.00261703	0	0.00264684	0	0.00246916	0.0028572	0.0028572	2.3	2.98176e-05	-0.000147868	0.000240173
2.4	0	2.4	0	2.4	0	2.4	0	0	0.00261703	0	0.00264684	0	0.00246916	0	0.0028572	2.4	2.98176e-05	-0.000147868	0.000240173
2.5	0	2.5	0	2.5	0	2.5	0	0	0.00261703	0	0.00264684	0	0.00246916	0	0.0028572	2.5	2.98176e-05	-0.000147868	0.000240173
2.6	0	2.6	0	2.6	0.196157	2.6	0	0	0.00261703	0	0.00264684	0.00246916	0.00493832	0	0.0028572	2.6	2.98176e-05	0.00232129	0.000240173
2.7	0	2.7	0	2.7	0	2.7	0	0	0.00261703	0	0.00264684	0	0.00493832	0	0.0028572	2.7	2.98176e-05	0.00232129	0.000240173
2.8	0	2.8	0	2.8	0.169135	2.8	0	0	0.00261703	0	0.00264684	0.00246916	0.00740748	0	0.0028572	2.8	2.98176e-05	0.00479045	0.000240173
2.9	0	2.9	0	2.9	0	2.9	0	0	0.00261703	0	0.00264684	0	0.00740748	0	0.0028572	2.9	2.98176e-05	0.00479045	0.000240173
3	0	3	0.162027	3	0.147335	3	0	0	0.00261703	0.00264684	0.00529369	0.00246916	0.00987663	0	0.0028572	3	0.00267666	0.00725961	0.000240173
3.1	0.15288	3.1	0	3.1	0	3.1	0	0.00261703	0.00523405	0	0.00529369	0	0.00987663	0	0.0028572	3.1	5.96351e-05	0.00464258	-0.00237685
3.2	0.143475	3.2	0	3.2	0	3.2	0.180888	0.00261703	0.00785108	0	0.00529369	0	0.00987663	0.0028572	0.0057144	3.2	-0.00255739	0.00202555	-0.00213668
3.3	0.134911	3.3	0.133907	3.3	0	3.3	0	0.00261703	0.0104681	0.00264684	0.00794053	0	0.00987663	0	0.0057144	3.3	-0.00252757	-0.000591473	-0.00475371
3.4	0.127092	3.4	0	3.4	0	3.4	0.160233	0.00261703	0.0130851	0	0.00794053	0	0.00987663	0.0028572	0.0085716	3.4	-0.0051446	-0.0032085	-0.00451354
3.5	0	3.5	0.119041	3.5	0.108246	3.5	0	0	0.0130851	0.00264684	0.0105874	0.00246916	0.0123458	0	0.0085716	3.5	-0.00249776	-0.000739341	-0.00451354
3.6	0.113363	3.6	0	3.6	0	3.6	0	0.00261703	0.0157022	0	0.0105874	0	0.0123458	0	0.0085716	3.6	-0.00511478	-0.00335637	-0.00713056
3.7	0	3.7	0.213038	3.7	0	3.7	0.135302	0	0.0157022	0.00529369	0.0158811	0	0.0123458	0.0028572	0.0114288	3.7	0.000178905	-0.00335637	-0.00427336
3.8	0	3.8	0	3.8	0.0918295	3.8	0.128275	0	0.0157022	0	0.0158811	0.00246916	0.014815	0.0028572	0.014286	3.8	0.000178905	-0.000887209	-0.00141616
3.9	0	3.9	0	3.9	0	3.9	0.121781	0	0.0157022	0	0.0158811	0	0.014815	0.0028572	0.0171432	3.9	0.000178905	-0.000887209	0.00144104
4	0	4	0	4	0	4	0	0	0.0157022	0	0.0158811	0	0.014815	0	0.0171432	4	0.000178905	-0.000887209	0.00144104
4.1	0	4.1	0	4.1	0	4.1	0	0	0.0157022	0	0.0158811	0	0.014815	0	0.0171432	4.1	0.000178905	-0.000887209	0.00144104
4.2	0	4.2	0	4.2	0	4.2	0.105005	0	0.0157022	0	0.0158811	0	0.014815	0.0028572	0.0200004	4.2	0.000178905	-0.000887209	0.00429823
4.3	0	4.3	0.0788668	4.3	0	4.3	0	0	0.0157022	0.00264684	0.0185279	0	0.014815	0	0.0200004	4.3	0.00282575	-0.000887209	0.00429823
4.4	0.0758874	4.4	0	4.4	0	4.4	0	0.00261703	0.0183192	0	0.0185279	0	0.014815	0	0.0200004	4.4	0.000208723	-0.00350424	0.00168121
4.5	0	4.5	0	4.5	0.0654824	4.5	0	0	0.0183192	0	0.0185279	0.00246916	0.0172841	0	0.0200004	4.5	0.000208723	-0.00103508	0.00168121
4.6	0.138864	4.6	0.0689153	4.6	0	4.6	0.0875374	0.00523405	0.0235532	0.00264684	0.0211748	0	0.0172841	0.0028572	0.0228576	4.6	-0.00237849	-0.00626913	-0.000695646
4.7	0.0665089	4.7	0.0660139	4.7	0.060028	4.7	0	0.00261703	0.0261703	0.00264684	0.0238216	0.00246916	0.0197533	0	0.0228576	4.7	-0.00234867	-0.006417	-0.00331267
4.8	0	4.8	0	4.8	0.0575529	4.8	0	0	0.0261703	0	0.0238216	0.00246916	0.0222224	0	0.0228576	4.8	-0.00234867	-0.00394784	-0.00331267
4.9	0	4.9	0	4.9	0.0552277	4.9	0.0771466	0	0.0261703	0	0.0238216	0.00246916	0.0246916	0.0028572	0.0257148	4.9	-0.00234867	-0.00147868	-0.000455474
5	0	5	0.0583299	5	0	5	0	0	0.0261703	0.00264684	0.0264684	0	0.0246916	0	0.0257148	5	0.000298176	-0.00147868	-0.000455474
5.1	0.0564852	5.1	0.0560649	5.1	0.0509811	5.1	0	0.00261703	0.0287873	0.00264684	0.0291153	0.00246916	0.0271607	0	0.0257148	5.1	0.000327993	-0.00162655	-0.0030725
5.2	0	5.2	0	5.2	0	5.2	0.0685019	0	0.0287873	0	0.0291153	0	0.0271607	0.0028572	0.028572	5.2	0.000327993	-0.00162655	-0.000215301
5.3	0	5.3	0	5.3	0	5.3	0	0	0.0287873	0	0.0291153	0	0.0271607	0	0.028572	5.3	0.000327993	-0.00162655	-0.000215301
5.4	0	5.4	0	5.4	0	5.4	0	0	0.0287873	0	0.0291153	0	0.0271607	0	0.028572	5.4	0.000327993	-0.00162655	-0.000215301
5.5	0	5.5	0	5.5	0	5.5	0	0	0.0287873	0	0.0291153	0	0.0271607	0	0.028572	5.5	0.000327993	-0.00162655	-0.000215301
5.6	0	5.6	0	5.6	0	5.6	0	0	0.0287873	0	0.0291153	0	0.0271607	0	0.028572	5.6	0.000327993	-0.00162655	-0.000215301
5.7	0	5.7	0	5.7	0	5.7	0.0570111	0	0.0287873	0	0.0291153	0	0.0271607	0.0028572	0.0314292	5.7	0.000327993	-0.00162655	0.0026419
5.8	0	5.8	0	5.8	0	5.8	0	0	0.0287873	0	0.0291153	0	0.0271607	0	0.0314292	5.8	0.000327993	-0.00162655	0.0026419
5.9	0	5.9	0	5.9	0.038093	5.9	0	0	0.0287873	0	0.0291153	0.00246916	0.0296299	0	0.0314292	5.9	0.000327993	0.000842608	0.0026419
6	0.122432	6	0.0405069	6	0	6	0	0.00785108	0.0366384	0.00264684	0.0317621	0	0.0296299	0	0.0314292	6	-0.00487624	-0.00700847	-0.00520918
6.1	0	6.1	0	6.1	0.0712721	6.1	0	0	0.0366384	0	0.0317621	0.00493832	0.0345682	0	0.0314292	6.1	-0.00487624	-0.00207015	-0.00520918
6.2	0.0382201	6.2	0.0758713	6.2	0.0344958	6.2	0.0481865	0.00261703	0.0392554	0.00529369	0.0370558	0.00246916	0.0370374	0.0028572	0.0342864	6.2	-0.00219958	-0.00221802	-0.00496901
6.3	0	6.3	0	6.3	0	6.3	0.140007	0	0.0392554	0	0.0370558	0	0.0370374	0.0085716	0.042858	6.3	-0.00219958	-0.00221802	0.00360259
6.4	0	6.4	0	6.4	0	6.4	0	0	0.0392554	0	0.0370558	0	0.0370374	0	0.042858	6.4	-0.00219958	-0.00221802	0.00360259
6.5	0	6.5	0.0345147	6.5	0.031385	6.5	0	0	0.0392554	0.00264684	0.0397027	0.00246916	0.0395065	0	0.042858	6.5	0.000447263	0.000251135	0.00360259
6.6	0	6.6	0	6.6	0	6.6	0	0	0.0392554	0	0.0397027	0	0.0395065	0	0.042858	6.6	0.000447263	0.000251135	0.00360259
6.7	0	6.7	0	6.7	0.0295393	6.7	0.0412629	0	0.0392554	0	0.0397027	0.00246916	0.0419757	0.0028572	0.0457152	6.7	0.000447263	0.00272029	0.00645979
6.8	0.0317729	6.8	0.0946094	6.8	0	6.8	0.0400582	0.00261703	0.0418724	0.00794053	0.0476432	0	0.0419757	0.0028572	0.0485724	6.8	0.00577077	0.000103267	0.00669996
6.9	0.092576	6.9	0	6.9	0.0278517	6.9	0	0.00785108	0.0497235	0	0.0476432	0.00246916	0.0444449	0	0.0485724	6.9	-0.00208031	-0.00527865	-0.00115112
7	0	7	0.0297601	7	0	7	0	0	0.0497235	0.00264684	0.05029	0	0.0444449	0	0.0485724	7	0.000566534	-0.00527865	-0.00115112
7.1	0	7.1	0	7.1	0.0263047	7.1	0	0	0.0497235	0	0.05029	0.00246916	0.046914	0	0.0485724	7.1	0.000566534	-0.0028095	-0.00115112
7.2	0	7.2	0	7.2	0	7.2	0	0	0.0497235	0	0.05029	0	0.046914	0	0.0485724	7.2	0.000566534	-0.0028095	-0.00115112
7.3	0	7.3	0	7.3	0	7.3	0.0695174	0	0.0497235	0	0.05029	0	0.046914	0.0057144	0.0542868	7.3	0.000566534	-0.0028095	0.00456328
7.4	0	7.4	0	7.4	0	7.4	0	0	0.0497235	0	0.05029	0	0.046914	0	0.0542868	7.4	0.000566534	-0.0028095	0.00456328
				7.5	0	7.5	0
				7.6	0	7.6	0
				7.7	0.022365	7.7	0
				7.8	0	7.8	0
