# Supplementary material for: The coordination of unprotonated peptide tertiary structure as a metric of pMHC–TCR functional avidity
Source: Data Brief. 2015 Sep 28;5:342–7. doi: 10.1016/j.dib.2015.09.009 (PMC4602356; doi:10.1016/j.dib.2015.09.009)
Supplement: Supplementary file 3 — Supplementary material [file mmc3.zip]

Archive with 1 entries (1 files):
- mmc3.rar
